# Supplementary material for: Genomic Diversity and Phenotypic Variation in Fungal Decomposers Involved in Bioremediation of Persistent Organic Pollutants
Source: J Fungi (Basel). 2023 Mar 29;9(4):418. doi: 10.3390/jof9040418 (PMC10145412; doi:10.3390/jof9040418)
Supplement: Supplementary file 1 [file jof-09-00418-s001.zip]

Archive with 2 entries (2 files):
- fungal supplememntary figures.pptx
- fungal supplementary tables V2.xlsx
