# Supplementary material for: Genomic Diversity and Phenotypic Variation in Fungal Decomposers Involved in Bioremediation of Persistent Organic Pollutants
Source: J Fungi (Basel). 2023 Mar 29;9(4):418. doi: 10.3390/jof9040418 (PMC10145412; doi:10.3390/jof9040418)
Supplement: Supplementary file 1 [file jof-09-00418-s001.zip › fungal supplementary tables V2.xlsx]

## Sheet: isolate list
Table S1. The metadata of 320 Agaricomyces fungal isolates.
No.	Collection Number	Blast ID(ITS)	Substrate/Host	Country	Location	Collector	Determiner	Month	Day	Year	Rot
AD1	FP-101534-Sp	Athelia decipiens	hardwood	United States	Wisconsin; Fond du Lac; Kettle Moraine State Park	H.C. Leslie	H.H. Burdsall, Jr.	10	11	1975	unknown
AD2	FP-133365-Sp	Athelia decipiens	Alnus	United States	Oregon; Cascade Head Expt Forest, Siuslaw Nat'l Forest	M.J. Larsen	M.J. Larsen	10	18	1972	unknown
AD3	HHB-9376-Sp	Athelia decipiens	Quercus	United States	Wisconsin; Iowa; Blue Mounds State Park	H.H. Burdsall, Jr.	H.H. Burdsall, Jr.	6	27	1977	unknown
AH1	FP-101702-Sp	Antrodia heteromorpha	Tsuga canadensis	United States	New York; Warren Co.; Warrensburg; The Pack Forest	K.K. Nakasone	K.K. Nakasone	9	9	1978	brown
AH2	FP-133176-Sp	Antrodia heteromorpha	Picea mariana	United States	Wisconsin; Scott Lake, Nicolet Nat'l Forest	M.J. Larsen	No data	6	9	1972	brown
AH3	FP-134937-Sp	Antrodia heteromorpha	conifer	United States	Idaho; Bonner Co.; Coolin; Priest River Expt Forest	M.J. Larsen	No data	7	11	1983	brown
AH4	HHB-14162-T	Antrodia heteromorpha	Picea x lutzii stump	United States	Alaska; Kenai Peninsula; Cooper Creek Campground, Cooper Landing	H.H. Burdsall, Jr.	T.J. Volk	8	20	1991	brown
AH5	FP-133249-Sp	Antrodia heteromorpha	conifer	United States	Oregon; Siskiyou Nat'l Forest, Winchuck Campground	M.J. Larsen	M.J. Larsen	9	19	1972	brown
AP1	OKM-1697-Sp	Agrocybe praecox	Picea engelmanniii and Abies lasiocarpa	United States	Idaho; Valley; McCall; South Fork of Lake Fork Creek	O.K. Miller, Jr.	No data	7	6	1962	white
AP2	OKM-4383-Sp	Agrocybe praecox	wood, well-decayed	United States	Montana; Jewell Basin Flathead Nat'l Forest	O.K. Miller, Jr.	No data	6	20	1966	white
AP3	OKM-7284-Sp	Agrocybe praecox	Alnus, ground under	United States	Idaho; Valley; McCall; Box Lake Trail, Payette Nat'l Forest	O.K. Miller, Jr.	No data	6	17	1969	white
AP4	T-729	Agrocybe praecox	bare soil of planting bed	United States	Michigan; East Lansing; Michigan State University Campus	R.G. Thorn	R.G. Thorn	6	14	1993	white
BA1	FP-102415-T	Bjerkandera adusta B	Pinus strobus	United States	New York; Rochester, south of; Letchworth State Park	T.J. Volk	T.J. Volk	9	1	1990	white
BA2	FP-105256-Sp	Bjerkandera adusta B	Liriodendron tulipifera stump	United States	Maryland; Montgomery; Etchinson; Payne's lot, Hipsley Mill Road	R.G. Payne	R.L. Gilbertson	9	22	1958	white
BA3	FP-135159-Sp	Bjerkandera adusta B	Populus	United States	New York; Stone Tower, Alleghany State Park	M.J. Larsen	No data	9	14	1984	white
BA4	FP-135160-Sp	Bjerkandera adusta A	Populus	United States	New York; Stone Tower, Alleghany State Park	M.J. Larsen	No data	9	14	1984	white
BA5	HHB-11780-T	Bjerkandera adusta A	Populus tremuloides	United States	New Mexico; Garcia Park area	H.H. Burdsall, Jr.	No data	9	27	1984	white
BA6	HHB-11846-Sp	Bjerkandera adusta B	Tilia americana	United States	Wisconsin; Sauk; Baraboo; Potter Trail	H.H. Burdsall, Jr.	M.J. Larsen	9	19	1985	white
BA7	HHB-12826-Sp	Bjerkandera adusta A	Populus trichocarpa	United States	Alaska; Eagle River; Chugach State Park	H.H. Burdsall, Jr.	H.H. Burdsall, Jr. & T.J. Volk	9	4	1989	white
BA8	L-15643-Sp	Bjerkandera adusta A	Picea rubens	United States	New York; Newcomb	J.L. Lowe	J.L. Lowe	8	18	1976	white
BA9	OKM-2588-T	Bjerkandera adusta B	conifer	United States	Idaho; Valley; McCall	O.K. Miller, Jr.	M.J. Larsen	9	11	1964	white
BS1	FD-50	B. subcoronatum	conifer	United States	Massachusetts; Rutland; white hall pont, Rutland State Park	D. Floudas	D. Floudas	9	8	2008	white
BS2	FP-101015-Sp	B. subcoronatum	conifer	United States	Minnesota; Carlton; Cloquet; Cloquet Expt Forest	F.F. Lombard	M.J. Larsen	8	25	1972	white
BS3	FP-151108	B. subcoronatum	Tsuga	United States	Michigan; Emmett; The Headlands	K.K. Nakasone	K.K. Nakasone	9	14	2007	white
CA1	FP-110074-Sp	Corticium appalachiense (Burds. & M.J. Larsen) M.J. Larsen	unspecified	United States	Mississippi; Washington Co.; Stoneville	P.L. Lentz	M.J. Larsen	7	21	1960	brown
CA2	HHB-19858	Corticium appalachiense (Burds. & M.J. Larsen) M.J. Larsen	Vitis sp.	United States	Tennessee; Blount Co.; Great Smoky Mountains National Park; Jake's Creek Trail, Elkmount	H.H. Burdsall, Jr.	K.K. Nakasone	7	12	2014	brown
CA3	HHB-19876	Corticium appalachiense (Burds. & M.J. Larsen) M.J. Larsen	Vitis sp.	United States	Tennessee; Sevier Co.; Great Smoky Mountains National Park; Trail to Whaley's Cemetery, Grenbriar	H.H. Burdsall, Jr.	H.H. Burdsall, Jr.	7	13	2014	brown
CG1	HHB-11855	Trametes cervina	unspecified	United States	Wisconsin; Sauk; Baraboo; Pine Hollow	H.H. Burdsall, Jr.	No data	9	19	1985	white
CS1	AHS-51643-T	C. subverracisporus 1	Populus tremuloides	United States	Colorado; Near Placerville	A.H. Smith	R.W. Davidson	8	2	1956	white
CS2	HHB-18632	C. subverracisporus 1	Salix	United States	Alaska; Kobuk Dunes refugium, Kobuk Valley National Park	H.H. Burdsall, Jr.	No data	8	7	2000	white
CS3	OKM-7862-Sp	C. subverracisporus 1	Salix	United States	Alaska; Silver bow Basin near Juneau	O.K. Miller, Jr.	No data	8	2	1969	white
CSE1	FP-72067	Climacodon septentrionalis	log, old	United States	Maryland; Calvert; Port Republic	K.D. Doak	No data	9	11	1938	white
CSE2	HHB-13438-Sp	Climacodon septentrionalis	Acer saccharum, live trunk	United States	Wisconsin; Vilas; Nicolet National Forest	T.J. Volk	T.J. Volk	9	13	1990	white
CSE3	HHB-9232-Sp	Climacodon septentrionalis	Acer saccharum	United States	Michigan; Marquette; Big Bay; Mountain Lake, Huron Mt. Club	H.H. Burdsall, Jr.	No data	8	26	1976	white
CSE4	L-15759-Sp	Climacodon septentrionalis	hardwood	United States	New York; Essex; Lake Placid	J.L. Lowe	J.L. Lowe	8	24	1978	white
CSE5	L-15956-Sp	Climacodon septentrionalis	Acer saccharinum	United States	New York; Onondaga; Bridgeport	J.L. Lowe	J.L. Lowe	8	22	1980	white
CU1	2018 WI5 T-2	Cerrena unicolor	Acer negundo stump	United States	Wisconsin, Dane CO					2018	white
CU2	2018WI8 T-1	Cerrena unicolor	Acer negundo stump	United States	Wisconsin, Dane CO					2018	white
CU3	2018 WI72 R-1	Cerrena unicolor	Acer negundo stump	United States	Wisconsin, Dane CO					2018	white
CU4	2018WI68 R-3	Cerrena unicolor	Acer negundo stump	United States	Wisconsin, Dane CO					2018	white
CU5	FD-299	Cerrena unicolor	hardwood	United States	Massachusetts; Petersham; Harvard forest	D. Floudas	D. Floudas	5	15	2010	white
CU6	FP-102206-Sp	Cerrena unicolor	Betula	United States	Alaska; Fairbanks; University of Alaska	G.A. Laursen & E.B. Dorworth	No data	7	30	1986	white
CU7	HHB-7427-Sp	Cerrena unicolor	Betula papyrifera	United States	Montana; Lake; Yellow Bay; University of Montana Biological Station	H.H. Burdsall, Jr.	H.H. Burdsall, Jr.	9	11	1973	white
CU8	FP-134544-Sp	Cerrena unicolor	Acer	United States	Michigan; Houghton; Painesdale; Globe Mine Road	M.J. Larsen	M.J. Larsen	9	15	1980	white
CU9	2018WI12 T-1	Cerrena unicolor	Acer negundo stump	United States	Wisconsin, Dane CO	unspecified	unspecified			2018	white
DO1	FP-101820-Sp	Diplomitoporus overholtsii	Pinus	United States	Mississippi; Harrison; Harrison Expt Forest	K.K. Nakasone	T.J. Volk	11	3	1981	white
DO2	HHB-3015-Sp	Diplomitoporus overholtsii	Pinus rigida	United States	North Carolina; Blount Co.; Cable Mill, Cades Cove	H.H. Burdsall, Jr.	K.K. Nakasone	8	14	1969	white
DO3	HHB-4146-Sp	Diplomitoporus overholtsii	Acer	United States	Tennessee; Cocke; Cosby Campground, Snake Den Trail, 3/4 miles	H.H. Burdsall, Jr.	K.K. Nakasone	7	2	1970	white
DO4	HHB-9465-Sp	Diplomitoporus overholtsii	Cornus florida	United States	Florida; Leon; Wades Field Area, Tall Timbers Research Station	H.H. Burdsall, Jr.	T.J. Volk	7	23	1977	white
DS1	HHB-10518	Dichomitus squalens	Pinus banksiana	United States	Michigan; Baraga; Baraga Pine Barrens	H.H. Burdsall, Jr.	M.J. Larsen	9	15	1978	white
DS2	HHB-5630-Sp	Dichomitus squalens	Thuja plicata	United States	Montana; Flathead; East shore of Lake McDonald	H.H. Burdsall, Jr.	No data	7	9	1971	white
DS3	RLG-5824-Sp	Dichomitus squalens	Pinus ponderosa	United States	Montana; West of Montana Biological Station, Yellow Bay, Flathead Lake	R.L. Gilbertson	R.L. Gilbertson	6	23	1966	white
DS4	EWR-22-Sp	Dichomitus squalens	Pinus strobus slash in plantation	United States	New York; Warren Co.; Warrensburg	E.W. Ross	R.L. Gilbertson	7	12	1963	white
DS5	Andrews-34-T	Dichomitus squalens	Pinus ponderosa	United States	South Dakota; Harney National Forest	T.R. Moberg	T.R. Moberg	3	30	1954	white
EG1	FP-106986-Sp	Exidia glandulosa	Nyssa sylvatica, fallen branch	United States	Mississippi; Attala; McCool	P.L. Lentz	P.L. Lentz	10	18	1955	white
EG2	HHB-12029-Sp	Exidia glandulosa	Pinus	United States	Wisconsin; Sauk; Aldo Lleopold Reserve, near shack	H.H. Burdsall, Jr.	No data	5	21	1987	white
EG3	MJL-3566	Exidia glandulosa	wood	Canada	Ontario Province; Sault Ste. Marie; Batchawana Post Office	M.J. Larsen	No data	6	12	1969	white
EG4	OKM-3864-Sp	Exidia glandulosa	hardwood stick	United States	Maryland; Prince George's Co.; Laurel; Patuxent Wildlife Research Refuge	O.K. Miller, Jr.	No data	5	26	1966	white
EG5	OKM-5115-Sp	Exidia glandulosa	hardwood	United States	Maryland; Prince George's Co.; Laurel; Fox Rest Woods	J. Lindsay	O.K. Miller, Jr.	3	10	1967	white
ET1	HHB-12866-Sp	Echinodontium tinctorium	Tsuga	United States	Alaska; Kenai Peninsula; Hope Road at Seward Highway	H.H. Burdsall, Jr.	H.H. Burdsall, Jr.	9	6	1989	white
ET2	Goheen C-T	Echinodontium tinctorium	Tsuga heterophylla	United States	Oregon; Lost Creek, Clackamas Ranger District, Mt Hood Nat'l Forest	D.J. Goheen	No data	MM	DD	1980	white
ET3	SF-44-37	Echinodontium tinctorium	unspecified	United States	California; Ball Mt., Shasta Nat'l Forest	J.W. Kimmey	No data	9	19	1944	white
ET4	Aho-60-88-R	Echinodontium tinctorium	Abies lasiocarpa	United States	Oregon; Joseph Ranger District, Wallowa-Whitman Nat'l Forest	P.E. Aho	No data	9	DD	1960	white
ET5	Mad-516-R	Echinodontium tinctorium	Abies concolor	United States	California; Strassburg	E.P. Meinecke	E.P. Meinecke	5	19	1923	white
FF1	FP-59100	Fomes fomentarius	Betula alba	United States	Maine; Waldo; Liberty	T.J. Grant	T.J. Grant	9	9	1934	white
FF2	TJV-93-7-R	Fomes fomentarius	Betula papyrifera, live tree	United States	Wisconsin; Dane Co.; Blackhawk Ridge	T.J. Volk	T.J. Volk	5	2	1990	white
FS1	MJ001	Flavodon subulatus		United States	Florida, Alachua Co.						white
FS2	MJ003	Flavodon subulatus		United States	Florida, Alachua Co.						white
FS3	MJ004	Flavodon subulatus		United States	Florida, Alachua Co.						white
FS4	MJ22	Flavodon subulatus		United States	Florida, Alachua Co.						white
FS5	MJ24	Flavodon subulatus		United States	Florida, Alachua Co.						white
GD1	FP-102050	Gloeoporus dichrous	Betula	United States	Alaska; Fairbanks, 16 mi south; Bonanza Creek Experimental Forest, Parks Hwy	E.B. Dorworth	No data	7	29	1986	white
GD2	FP-102318-Sp	Gloeoporus dichrous	unspecified	United States	Wisconsin; Dane Co.; Madison; Picnic Point	E.B. Dorworth	No data	3	22	1988	white
GD3	FP-105267-Sp	Gloeoporus dichrous	Juniperus virginiana stump	United States	Maryland; Prince George's Co.; Beltsville; BPI Station, North Woods	R.W. Davidson	R.L. Gilbertson	9	29	1958	white
GD4	FP-106899-Sp	Gloeoporus dichrous	Ulmus, down branch	United States	Mississippi; Washington Co.; Stoneville; Southern Hardwood Lab	P.L. Lentz	P.L. Lentz	10	17	1955	white
GD5	FP-134973-Sp	Gloeoporus dichrous	Ulmus	United States	New York; Albany Co.; East Huyck Preserve	M.J. Larsen	M.J. Larsen	9	16	1983	white
GL1	C76/1	Ganoderma curtisii	Quercus phellos roots	United States	North Carolina; Durham; Durham; Duke University Campus	G.A. DeNitto	G.A. DeNitto	7	10	1975	white
GL2	C76/5	Ganoderma curtisii	Quercus falcata, roots of dead	United States	Virginia; Mecklenburg; North Bend Park, Kerr Lake	G.A. DeNitto	G.A. DeNitto	10	6	1975	white
GS1	FP-102416-Sp	Gloeophyllum sepiarium	conifer	United States	New York; Rochester, south of; Letchworth State Park	T.J. Volk	T.J. Volk	9	1	1990	brown
GS2	HHB-14159-T	Gloeophyllum sepiarium	Picea x lutzii	United States	Alaska; Kenai Peninsula; Cooper Creek Campground, Cooper Landing	H.H. Burdsall, Jr.	T.J. Volk	8	20	1991	brown
GS3	ON-25(Ta)	Gloeophyllum sepiarium	Pinus resinosa	United States	Wisconsin; Oneida; Willow Dun Road	M.T. Banik	M.T. Banik	9	30	2003	brown
GS4	FP-125075-T	Gloeophyllum sepiarium	Acer	United States	New Hampshire; Belknap; West Alton	A.L. Shigo	F.F. Lombard	5	10	1962	brown
GS5	FP-105551-Sp	Gloeophyllum sepiarium	conifer log	United States	Oregon; Wallowa Co.; Joseph; Jones Ridge Road	R.W. Davidson	R.W. Davidson	6	27	1960	brown
HA1	HHB-8601-Sp	Hyphodontia alutacea	Abies concolor	United States	Arizona; Pima Co.; Marshall Gulch, Santa Catalina Mts, Coronado Nat'l Forest	H.H. Burdsall, Jr.	No data	9	15	1975	white
HB1	HHB-4292-Sp	Hypochnicium bombycinum	Acer log	United States	Tennessee; Sevier; Little River through Cucumber Gap, Jakes Creek Trail	H.H. Burdsall, Jr.	K.K. Nakasone	7	9	1970	white
HB2	HHB-4938-Sp	Hypochnicium bombycinum	Fagus	United States	New York; Schuyler; Van Etten; Banfield Road, Arnot Forest, Charles Horton Peck Foray	H.H. Burdsall, Jr.	K.K. Nakasone	9	20	1970	white
HB3	HHB-8292-Sp	Hypochnicium bombycinum	Populus grandidentata	United States	Michigan; Marquette; Big Bay; South Gate Road, Huron Mt Club	H.H. Burdsall, Jr.	H.H. Burdsall, Jr.	8	11	1974	white
HC1	HHB-11978-Sp	Hymenochaete cinnamomea	Fagus grandifolia	United States	Michigan; Allegan Co.; Allegan State Game Area	H.H. Burdsall, Jr.	E. Parmasto	10	3	1986	white
HO1	FP-102077	Hydnochaete olivacea	hardwood branch	United States	Illinois; Williamson; Devil's Kitchen Lake	K.K. Nakasone	No data	5	21	1986	white
HO2	HHB-11814	Hydnochaete olivacea	Quercus	United States	Florida; Alachua; Gainesville; San Felasco Hammock, NW of Univ. of Florida Horticultue Unit	H.H. Burdsall, Jr.	No data	8	10	1985	white
HO3	HHB-12090-Sp	Hydnochaete olivacea	unspecified	United States	Wisconsin; Sauk; Leopold Reserve	H.H. Burdsall, Jr.	H.H. Burdsall, Jr.	7	9	1987	white
HO4	HHB-276-Sp	Hydnochaete olivacea	Quercus	United States	Maryland; Prince George's Co.; Laurel; Cornell Road near Powder Mill Road	H.H. Burdsall, Jr.	H.H. Burdsall, Jr.	11	1	1967	white
HP1	FP-104426-Sp	Peniophorella pubera	hardwood limb	United States	Maryland; Prince George's Co.; Beltsville; Log Cabin Woods, BPI	R.L. Gilbertson	P.L. Lentz	1	29	1958	white
HP2	FP-135153-Sp	Peniophorella pubera	Populus	United States	New York; Stone Tower, Alleghany State Park	M.J. Larsen	K.K. Nakasone	9	14	1984	white
HP3	L-10713-Sp	Peniophorella pubera	Alnus	United States	Washington; North Forest, Quinalt River, Olympic Peninsula	J.L. Lowe	K.K. Nakasone	11	12	1958	white
HS1	FP-101145-Sp	Lyomyces orientalis	Acer	United States	Wisconsin; Oneida; Minocqua; Kemp Biological Station	F.F. Lombard	K.K. Nakasone	8	11	1973	white
HS2	FP-101786-Sp	Lyomyces orientalis	conifer	United States	Wisconsin; Dane Co.; Madison; Leopold Pines, University of Wisconsin Arboretum	H.H. Burdsall, Jr.	K.K. Nakasone	9	15	1980	white
HS3	HHB-10406-Sp	Lyomyces orientalis	Acer saccharum	United States	Michigan; Marquette; Big Bay; Lake Ann, Huron Mountain Club	H.H. Burdsall, Jr.	K.K. Nakasone	8	7	1978	white
HS4	HHB-11613-Sp	Lyomyces orientalis	Ulmus americana	United States	Minnesota; Clearwater; Bearpaw Point Trail, near; University of Minnesota Biological Station	H.H. Burdsall, Jr.	K.K. Nakasone	8	3	1982	white
HU1	2018WI30	Hypsizygus ulmarius	Acer negundo	United States	Wisconsin, Dane CO	M.T.Banik	M.T. Banik			2018	brown
HU10	SRM-122-T	Hypsizygus ulmarius	Acer negundo	United States	Nebraska; Custer; Broken Bow; Glen E. Wright farm, 5 mi N & 5 mi E of Broken Bow	J.W. Riffle	O.K. Miller, Jr.	10	25	1972	brown
HU2	2018WI31	Hypsizygus ulmarius	Acer negundo	United States	Wisconsin, Dane CO	M.T.Banik	M.T. Banik			2018	brown
HU3	2018WI40	Hypsizygus ulmarius	Acer negundo	United States	Wisconsin, Dane CO	M.T.Banik	M.T. Banik			2018	brown
HU4	2018WI78	Hypsizygus ulmarius	Acer negundo	United States	Wisconsin, Dane CO	M.T.Banik	M.T. Banik			2018	brown
HU5	2018WI79	Hypsizygus ulmarius	Acer negundo	United States	Wisconsin, Dane CO	M.T.Banik	M.T. Banik			2018	brown
HU6	DAOM-189249	Pleurotus ostreatus	Ulmus, rotten tree	Canada	Ontario Province; Parc Carillon, Route 417	Y. Dalpe	Y. Dalpe	10	5	1984	white
HU7	FP-70722-T	Hypsizygus ulmarius	Acer negundo, heartwood of large old living tree	United States	Colorado; Larimer; Fort Collins; Colorado A & M College	R.W. Davidson	R.W. Davidson	5	DD	1952	brown
HU8	FP-97365-T	Hypsizygus ulmarius	Ulmus americana	United States	Washington, D.C.; Methodist Building	G.F. Gravatt	R.W. Davidson	11	2	1950	brown
HU9	OKM-8213-Sp	Hypsizygus ulmarius	hardwood, living	United States	West Virginia; Pendleton; Seneca Rock	O.K. Miller, Jr.	No data	10	12	1969	brown
IA1	CS-65-92-14-B	Inonotus andersonii	Quercus velutina, white mottled stem rot	United States	Indiana; Clark State Forest	F.H. Berry	No data	MM	DD	1965	white
IA2	FP-94289-R	Inonotus andersonii	Quercus macrocarpa, living	United States	South Dakota; Lawrence; Spearfish	L.S. Gill	No data	1	10	1947	white
IL1	2018WI27 R-1	Irpex lacteus	Lonicera tartarica	United States	Wisconsin, Dane CO					2018	white
IL10	FP-105915-Sp	Irpex lacteus	Castanea	United States	Maryland; Montgomery; Etchison; Payne's yard	R.G. Payne	J.L. Lowe	9	21	1965	white
IL11	HHB-3452-Sp	Irpex lacteus	Acer	United States	Michigan; Luce; Upper Tahquamenon Falls, near	H.H. Burdsall, Jr.	No data	9	12	1969	white
IL2	2018WI50 R-1	Irpex lacteus	Abies stump	United States	Wisconsin, Dane CO					2018	white
IL3	2018WI18 R-1	Irpex lacteus	Juglans nigra	United States	Wisconsin, Dane CO					2018	white
IL4	2018WI11 T-1	Irpex lacteus	hardwood	United States	Wisconsin, Dane CO					2018	white
IL5	2018WI16 T-1	Irpex lacteus	Prunus americana	United States	Wisconsin, Dane CO	unspecified	unspecified			2018	white
IL6	FD-183	Irpex lacteus	on fallen branch	United States	Massachusetts; Petersham; Harvard forest	D. Floudas	D. Floudas	6	29	2009	white
IL7	FP-102209	Irpex lacteus	Larix	United States	Alaska; North Pole; Periphery of larch stand	G.A. Laursen	No data	7	31	1986	white
IL8	RGT-940427/02	Trametes versicolor	soil	United States	Michigan; Hickory Corners; Kellogg Biological Stn., LTER site	R.G. Thorn	R.G. Thorn	4	27	1994	white
IL9	FP-86586-R	Irpex lacteus	Sassafras	United States	Virginia; Fairfax; Alexandria, near	J.A. Stevenson	R.L. Gilbertson	MM	DD	1952	white
LB1	FD-156	Lenzites betulina	stump of maple	United States	Massachusetts; Worcester	D. Floudas	D. Floudas	12	14	2008	white
LB2	FP-135261-Sp	Lenzites betulina	hardwood	United States	New York; Camp Arnot	M.J. Larsen	No data	9	28	1985	white
LB3	FP-133109-Sp	Lenzites betulina	Alnus	United States	Oregon; Benton; Alsea, near; Five Rivers, Siuslaw Nat'l Forest	M.J. Larsen	No data	11	19	1971	white
LC1	AK-4(Ta)	Laetiporus conifericola	Tsuga heterophylla	United States	Alaska; Primrose; Primrose Campground, Kenai Peninsula	J. Tinius, et al.	M.T. Banik	8	24	1994	brown
LC2	CA-8(Td)	Laetiporus conifericola	Sequoia sempervirens trunk	United States	California; Washee	H.H. Burdsall, Jr.	M.T. Banik	9	30	1998	brown
LC3	OR-1(Tc)	Laetiporus conifericola	P. sitchensis, T. heterophylla, or T. plicata, well-decayed	United States	Oregon; Lincoln; Forest Service Rd. 1980, 1 mi beyond Drift Creek Campground	J. Rogers	M.T. Banik	11	6	1995	brown
LC4	HHB15411(Td)	Laetiporus conifericola	Picea log	United States	Washington; Olympic National Park	T.J. Volk	T.J. Volk	10	13	1993	brown
LE1	FFP-62	Lentinula edodes	unspecified	United States	Wisconsin; Peshtigo; Field and Forest Products	Kozak & Krawezyk	No data	MM	DD	2001	white
LE2	FFP-730	Lentinula edodes	unspecified	United States	Wisconsin; Peshtigo; Field and Forest Products	Kozak & Krawezyk	No data	MM	DD	2001	white
LE3	FFP-QR	Lentinula edodes	unspecified	United States	Wisconsin; Peshtigo; Field and Forest Products	Kozak & Krawezyk	No data	MM	DD	2001	white
LE4	FP-140093-Sp	Lentinula edodes	unspecified	United States	Wisconsin; Dane Co.; Madison	No data	No data	1	DD	2001	white
LE5	R26	Lentinula edodes	unspecified	United States	Pennsylvania; Penn State	D.J. Royse	No data	MM	DD	2001	white
LG1	TJV-00-101(Ta)	Laetiporus gilbertsonii var. pallidus	unspecified	United States	Florida	T.J. Volk	M.T. Banik	MM	DD	2000	brown
LG2	TJV-95-106(Ta)	Laetiporus gilbertsonii var. pallidus	Quercus or Acer	United States	Louisiana; Bayou Coquille	T.J. Volk	H.H. Burdsall, Jr.	12	4	1995	brown
LG3	TJV-95-107(Ta)	Laetiporus gilbertsonii var. pallidus	Acer or Quercus	United States	Louisiana; Bayou Coquelle	T.J. Volk	H.H. Burdsall, Jr.	12	4	1995	brown
LG4	CA-13(Tc)	Laetiporus gilbertsonii var. gilbertsonii	Quercus	United States	California; Napa	K. Collins	M.T. Banik	11	9	1997	brown
LG5	CA-15(Ta)	Laetiporus gilbertsonii var. gilbertsonii	Prunus	United States	California; Conta Costa	K. Collins	M.T. Banik	9	13	1997	brown
LG6	CA-7(Tc)	Laetiporus gilbertsonii var. gilbertsonii	Eucalyptus stump	United States	California; Santa Cruz; Santa Cruz, near	N. Andresen	M.T. Banik	11	1	1995	brown
LG7	OR-2(Ta)	Laetiporus gilbertsonii var. gilbertsonii	unspecified	United States	Oregon	No data	M.T. Banik	10	DD	1998	brown
LH1	HMC-1 (Td)	Laetiporus huroniensis	Tsuga canadensis logs, downed, well decayed	United States	Michigan; Marquette; Huron Mt. Club, across from 3rd pine access	M.T. Banik	M.T. Banik	7	6	1999	brown
LH2	HMC-2 (Tb)	Laetiporus huroniensis	Tsuga canadensis	United States	Michigan; Marquette; Huron Mt. Club	M.T. Banik	M.T. Banik	7	6	1999	brown
LH3	MI-14 (Tc)	Laetiporus huroniensis	Tsuga canadensis log	United States	Michigan; Gogebic; Sylvania Wilderness	D.L. Lindner	M.T. Banik	8	9	1999	brown
LH4	MI-7 (Ta)	Laetiporus huroniensis	Tsuga canadensis	United States	Michigan; Marquette; Huron Mt. Club	D. Richter	M.T. Banik	8	29	1998	brown
LT1	ERT-226	Lentinus tigrinus	Fraxinus	United States	Mississippi; Stoneville	E.R. Toole	F.F. Lombard	3	24	1953	white
LT2	FP-100141-R	Lentinus tigrinus	hardwood, decay in a house	United States	Tennessee; Anderson; Oak Ridge	J.D. Diller	R.W. Davidson	3	9	1950	white
LT3	FP-102501-T	Lentinus tigrinus	hardwood	United States	Illinois; Hancock; Warsaw; Mud Island, Kibbe Biol Station, Western Illinois University	T.J. Volk	T.J. Volk	9	19	1990	white
LT4	RLG-9953-Sp	Lentinus tigrinus	Fraxinus americana	United States	Arizona; Santa Cruz; Sycamore Canyon, Coronado Nat'l Forest	R.L. Gilbertson	No data	9	24	1970	white
LT5	T-72	Lentinus tigrinus	Platanus, rot back of dead branch stub	United States	Mississippi; Stoneville	E.R. Toole	F.F. Lombard	3	14	1958	white
OP1	FP-105838-R	Oxyporus populinus	Nyssa sylvatica, base of tree	United States	Kentucky; McCreary	T.W. Jones	R.L. Gilbertson	7	DD	1963	white
OP2	K-187	Oxyporus populinus	Acer saccharum, top rot	United States	Michigan; Kenton Ranger District, Ottawa Nat'l Forest	K.J. Kessler, Jr.	R.W. Davidson	6	28	1960	white
OP3	HHB-14325-T	Trametes pubescens	unspecified	United States	Wisconsin; Oneida; Tomahawk; Treehaven	H.H. Burdsall, Jr.	No data	9	6	1991	white
PA1	HHB-4039-Sp	Phanerochaete laevis	Acer	United States	Tennessee; Sevier; West of Elkmont Campground	H.H. Burdsall, Jr.	K.K. Nakasone	6	28	1970	white
PA2	HHB-9320-Sp	Phanerochaete laevis	Quercus	United States	Wisconsin; Sauk; Ferry Bluff	H.H. Burdsall, Jr.	H.H. Burdsall, Jr.	6	23	1977	white
PA3	MJL-1460-Sp	Phanerochaete laevis	conifer wood	United States	New York; Newcomb; Wolf Lake	M.J. Larsen	No data	8	24	1965	white
PAJ1	FP-150134	Phanerochaete australis	on corticate, hardwood branch on ground	United States	St. John; Bordeaux Mountain Trail, Virgin Island National Park	K.K. Nakasone	K.K. Nakasone	12	9	1997	white
PAJ2	HHB-7083-Sp	Phanerochaete australis	Guava	United States	Florida; Dade; Pine Island Research Area	H.H. Burdsall, Jr.	D. Floudas	8	11	1972	white
PB1	FD-187	Phanerochaete burtii	hardwood branch on ground	United States	Massachusetts; Petersham; Harvard forest	D. Floudas	D. Floudas	6	30	2009	white
PB2	FP-110361-Sp	Phanerochaete burtii	hardwood	United States	Mississippi; Warren Co.; Vicksburg, 15 mi NE	P.L. Lentz	K.K. Nakasone	7	29	1960	white
PB3	HHB-4618-Sp	Phanerochaete burtii	Ulmus alata	United States	Florida; Alachua; Gainesville; Devil's Millhopper	H.H. Burdsall, Jr.	H.H. Burdsall, Jr.	7	20	1970	white
PC1	FP-102074	P. chrysosporium	Populus deltoides	United States	Kentucky; Hancock; Hawesville; Wilamette Industries	K.K. Nakasone	K.K. Nakasone	5	27	1986	white
PC2	ME-BIC-6	P. chrysosporium	Betula	United States	Maine; Winslow	W.E. Eslyn	No data	MM	DD	YYYY	white
PC3	ME-446	P. chrysosporium	Fagus	United States	Maine; Waterville	W.E. Eslyn	H.H. Burdsall, Jr.	9	DD	1964	white
PCA1	FD-478	Phanerochaete carnosa	on wood	United States	New York; North side of Wolf lake, AEC	D. Floudas	D. Floudas	8	15	2012	white
PCA2	HHB-10118-Sp	Phanerochaete carnosa	Abies balsamea	United States	Minnesota; Clearwater; Bohall Trail, Lake Itasca	H.H. Burdsall, Jr.	K.K. Nakasone	9	17	1977	white
PCA3	RLG-15133-Sp	Phanerochaete carnosa	Abies concolor	United States	Arizona; Coconino; General Springs, Coconino Nat'l Forest	R.L. Gilbertson	No data	8	22	1984	white
PCO1	FP-102243-Sp	Trametes conchifer	branch, fallen on ground	United States	Wisconsin; Dane Co.; Madison; South side of Picnic Point	L.A. Poulle	No data	8	31	1987	white
PCO2	FP-106793-Sp	Trametes conchifer	branch, fallen	United States	Mississippi; Washington Co.; Stoneville; Station Forest	P.L. Lentz	P.L. Lentz, J.L. Lowe & Stevenson	10	12	1955	white
PCO3	FP-86583-R	Trametes conchifer	Ulmus alata?, dead branch on ground	United States	Virginia; Scottsberg, near; Staunton State Forest	F.H. Berry	W.W. Diehl	8	21	1952	white
PCO4	L-15600-Sp	Trametes pubescens	Ulmus	United States	New York; Onondaga; Fayetteville	J.L. Lowe	J.L. Lowe	10	16	1975	white
PE1	FP-101978-Sp	Phanerochaete ericina	hardwood	United States	Illinois; Pope; Hunting Branch Picnic Area, Shawnee Nat'l Forest	K.K. Nakasone	K.K. Nakasone	6	16	1984	white
PE2	FP-102181	Phanerochaete ericina	hardwood	United States	Illinois; Pope; Hunting Ground Picnic Area, Shawnee Nat'l Forest	K.K. Nakasone	No data	6	4	1986	white
PE3	HHB-2288-Sp	Phanerochaete ericina	Acer	United States	North Carolina; Macon Co.; Cullasaja Road/Turtle Pond Road, Nantahala Nat'l Forest	H.H. Burdsall, Jr.	H.H. Burdsall, Jr.	7	21	1969	white
PE4	HHB-2714-Sp	Phanerochaete ericina	Quercus	United States	North Carolina; Macon Co.; Cliffside Vista Trail, Nantahala Nat'l Forest	H.H. Burdsall, Jr.	K.K. Nakasone	8	5	1969	white
PG1	2018WI21 T-1	Fuscoporia gilva	Quercus velutina	United States	Wisconsin, Dane CO					2018	white
PG2	2018WI43 R-1	Fuscoporia gilva	Quercus sp	United States	Wisconsin, Dane CO					2018	white
PG3	2018WI42 T-1	Fuscoporia gilva	Quercus sp	United States	Wisconsin, Dane CO					2018	white
PG4	2018WI65 T-1	Fuscoporia gilva	Quercus alba	United States	Wisconsin, Dane CO					2018	white
PG5	2018WI64 R-3	Fuscoporia gilva	Quercus sp	United States	Wisconsin, Dane CO					2018	white
PG6	SRM-196-Sp	Fuscoporia gilva	Fraxinus pennsylvanica	United States	Nebraska; Merrick; Shelter belt planting	J.W. Riffle	M.J. Larsen	6	6	1973	white
PG7	RLG-7070-T	Fuscoporia gilva	Platanus wrightii	United States	Arizona; Gila; Payson; Sycamore Camp Ground, Tonto Nat''l Forest	R.L. Gilbertson	No data	8	6	1967	white
PG8	HHB-11977-Sp-A	Fuscoporia gilva	Acer saccharum	United States	Michigan; Allegan Co.; Saugatuck State Park	H.H. Burdsall, Jr.	No data	10	3	1986	white
PG9	HHB-11806-Sp	Fuscoporia gilva	Quercus, w/ scattered Ostrya magnolia, Carpinus	United States	Florida; Alachua; Gainesville; San Felasca Hammock, NW of Univ. of Florida Horticulture Unit	H.H. Burdsall, Jr.	H.H. Burdsall, Jr.	8	10	1985	white
PJ1	FP-102566-Sp	Phlebiopsis gigantea	Pinus taeda log	United States	Mississippi; Pearl River; Henleyfield	T.J. Volk	T.J. Volk & H.H. Burdsall, Jr.	12	3	1990	white
PJ2	FP-105925-R	Phlebiopsis gigantea	Pinus ponderosa, dead, down, white sap rot	United States	South Dakota; Higgins Gulch, Spearfish Rd, Black Hills Nat'l For	T.E. Hinds	R.L. Gilbertson	7	14	1965	white
PJ3	HHB-11416-Sp	Phlebiopsis gigantea	Pinus resinosa	United States	Wisconsin; Columbia; Wisconsin Dells; Crandall Plantation	H.H. Burdsall, Jr.	H.H. Burdsall, Jr.	10	2	1981	white
PJ4	HHB-5153-Sp	Phlebiopsis gigantea	Picea	United States	Montana; Glacier; Glacier National Park, below and east of Logan Pass	H.H. Burdsall, Jr.	H.H. Burdsall, Jr.	6	12	1971	white
PJ5	MJL-2608-Sp	Phlebiopsis gigantea	conifer	United States	New Mexico; Capulin Peak Nat'l Forest	M.J. Larsen	M.J. Larsen	8	15	1968	white
PL1	FP-101738-Sp	Phlebia serialis	Betula nigra	United States	Wisconsin; LaCrosse; LaCrosse; Goose Island County Park	K.K. Nakasone	No data	9	21	1979	white
PL2	HHB-6564-Sp	Phlebia serialis	Liquidambar styraciflua	United States	Florida; Alachua; Upper Sugarfoot Prairie	H.H. Burdsall, Jr.	K.K. Nakasone	7	14	1972	white
PL3	HHB-9640-Sp	Phlebia serialis	Acer rubrum	United States	Florida; Leon; Tall Timbers; Gannet Pond Outlet	H.H. Burdsall, Jr.	K.K. Nakasone	7	29	1977	white
PL4	RLG-13455-Sp	Phlebia serialis	Celtis	United States	Louisiana; East Baton Rouge Parish; East bank of Mississippi River, near Profit Island Road	R.L. Gilbertson	No data	9	1	1981	white
PL5	RLG-5094-Sp	Phlebia serialis	Acer saccharinum	United States	New York; Onondaga; Jamesvile; Clark Reservation	R.L. Gilbertson	R.L. Gilbertson	9	17	1964	white
PM1	HHB-9701-Sp	Phanerochaete magnoliae	Quercus nigra	United States	Florida; Leon; Tall Timbers; Anders Branch	H.H. Burdsall, Jr.	D. Floudas	8	1	1977	white
PM2	JHG-366-Sp	Phanerochaete magnoliae	Betula alleghaniensis	United States	New York; Newcomb	J.H. Ginns	H.H. Burdsall, Jr.	9	13	1965	white
PM3	RLG-6782-Sp	Phanerochaete magnoliae	Betula lutea	Canada	Ontario Province; Leeds; Lake Opinicon	R.L. Gilbertson	D. Floudas	9	10	1966	white
PO1	74-1235	Pleurotus ostreatus	Magnolia	United States	Mississippi; Pearl River	T. Feibelman	T. Feibelman	7	20	1991	white
PO2	FD-119	Pleurotus ostreatus	wood	United States	Massachusetts; Princeton/Westminster; Wachusett Mt.	D. Floudas	D. Floudas	10	5	2008	white
PO3	FP-102575-T	Pleurotus ostreatus	Quercus log	United States	Louisiana; Jefferson Parish; Big Woods Trail, Jean Lafitte Nat'l Park	T.J. Volk	T.J. Volk	12	4	1990	white
PO4	OKM-2398-T	Pleurotus ostreatus	Populus log	United States	Idaho; Priest River Expt. Forest	O.K. Miller, Jr.	O.K. Miller, Jr.	7	7	1964	white
PO5	OKM-4347-Sp	Pleurotus ostreatus	conifer wood, buried	United States	Idaho; Valley; McCall; Payette Lake, west side, Stockton House vicinity	O.K. Miller, Jr.	No data	7	15	1966	white
PO6	OKM-7298-T	Pleurotus ostreatus	Populus snag	United States	Idaho; Valley; McCall	J. Hawkaday	O.K. Miller, Jr.	6	17	1969	white
PP1	JM-1	Postia placenta	Picea wood chips	United States	Alaska; Fairbanks	J. McBeath	No data	2	5	1988	brown
PP2	Dietz-28L	Postia placenta	Pseudotsuga menziesii stair tread 2x4	United States	California; Mateo	M. Dietz	C. Bergman	MM	DD	1993	brown
PP3	FP-100086-Sp	Postia placenta	conifer sills & piers	United States	Ohio; Fairfield; Hebbles Homes	J.D. Diller	R.W. Davidson	3	21	1949	brown
PP4	RLG-3760-Sp	Postia placenta	Betula alleghaniensis	United States	New York; Newcomb; Huntington Forest	R.L. Gilbertson	R.L. Gilbertson	7	4	1963	brown
PPI1	FP-135215-T	Porodaedalea pini	Picea	United States	Michigan; Canyon Falls	M.J. Larsen	No data	9	14	1985	white
PPI2	FP-135418-T	Porodaedalea pini	Pseudotsuga menziesii	United States	Idaho; Priest River Experimental Station	M.J. Larsen	M.J. Larsen	7	5	1988	white
PPI3	MJL-855-Sp	Porodaedalea pini	Picea stump	United States	New York; Newcombe; Huntington Forest	M.J. Larsen	No data	8	9	1964	white
PR1	FD-85	Phlebia radiata	on wood	United States	Massachusetts	D. Floudas	D. Floudas	9	16	2008	white
PR2	FP-101840-Sp	Phlebia radiata	Quercus rubra	United States	Wisconsin; Columbia; Wisconsin Dells; Pioneer Campgrounds, Easter Seals Camp	K.K. Nakasone	No data	10	3	1981	white
PR3	FP-70836-Sp	Phlebia radiata	Quercus falcata, down	United States	Maryland; Prince George's Co.; Beltsville; Plant Industry Station Cabin Woods	H.H. McKay	J.H. Ginns	11	22	1964	white
PR4	HHB-14870-Sp	Phlebia radiata	unspecified	United States	Washington; Olympic Peninsula, Quinault Plot	H.H. Burdsall, Jr.	T.J. Volk	10	15	1992	white
PR5	HHB-15571-Sp	Phlebia radiata	Salix, down decayed branch	United States	Alaska; Bering Land Bridge; Nome, north of; Quartz Creek landing strip near Kougarok River on Taylor Hwy	H.H. Burdsall, Jr.	D.O. Eboh	8	5	1995	white
PRH1	FD-569	Phanerochaete rhodella	fallen small branch of Fagus or Castanea	United States	Massachussets; Worcester; Cascades park	D. Floudas	D. Floudas	8	17	2014	white
PRH2	FD-482	Phanerochaete rhodella	well-decayed wood on ground	United States	New York; North side of Wolf lake, AEC	D. Floudas	D. Floudas	8	15	2012	white
PRH3	HHB-2879-Sp	Phanerochaete rhodella	Acer	United States	North Carolina; Macon Co.; Base of Cliffside Vista Trail	H.H. Burdsall, Jr.	D. Floudas	8	12	1969	white
PRO1	AZ-11-T	Phellinus robiniae	Robinia neomexicana, almost dead along creekbed	United States	Arizona; Summer Haven Picnic Area, Mt Lemmon, Coronado National Forest	D.M. Rizzo & Berhandt	D.M. Rizzo	8	3	1994	white
PRO2	FP-103442-T	Phellinus robiniae	Robinia pseudoacacia trunk	United States	Georgia; Clayton; Jonesboro	A.S. Rhoads	No data	10	16	1952	white
PRO3	FP-135708-T	Phellinus robiniae	Robinia pseudoacacia, dead	United States	Wisconsin; Dane Co.; Mt. Horeb	M.T. Banik	M.J. Larsen	2	12	1992	white
PRO4	HJD-1-T	Phellinus robiniae	Robinia pseudoacacia	United States	Virginia; Rockingham	H.J. Dubin	R.L. Gilbertson	7	DD	1963	white
PRO5	SRM-113-R	Phellinus robiniae	Robinia pseudoacacia	United States	Kansas; Barton; Great Bend; Windbreak	J.W. Riffle	M.J. Larsen	10	13	1972	white
PS1	BKW-007	Trametes sanguinea	stump	unspecified	unspecified	B. Kumi-Woode	B. Kumi-Woode	MM	DD	1994	white
PS2	FP-104131-Sp	Trametes sanguinea	Castanea mollissima limb, down	United States	Maryland; Glendale; Bell Station	J. Ball	H.H. McKay	10	8	1952	white
PS3	FP-135312	Trametes sanguinea	hardwood	unspecified	unspecified	M.J. Larsen	No data	5	28	1986	white
PSA1	HHB-11833-Sp	Phanerochaete sanguineocarnosa	Quercus	United States	Wisconsin; Sauk; Baraboo; Potter Tract	H.H. Burdsall, Jr.	K.K. Nakasone	9	19	1985	white
PSA2	HHB-4307-Sp	Phanerochaete sanguineocarnosa	Fagus grandifolia	United States	Tennessee; Sevier; Little River Trail, towards Jake's Creek Trail	H.H. Burdsall, Jr.	No data	7	9	1970	white
PSO1	HHB-11458-Sp	Phanerochaete sordida I	Quercus rubra branches, bark	United States	Wisconsin; Dane Co.; Mazomanie; Mazomanie Hunting Area	H.H. Burdsall, Jr.	K.K. Nakasone & D. Floudas	6	23	1982	white
PSO2	HHB-8122-Sp	Phanerochaete sordida I	Alnus rugosa	United States	Michigan; Marquette; Big Bay; North side of Ives Lake, Huron Mountain Club	H.H. Burdsall, Jr.	K.K. Nakasone	8	4	1974	white
PSO3	HHB-9650-Sp	Phanerochaete sordida I	Liquidambar	United States	Florida; Leon; Tall Timbers; South Sheep Island	H.H. Burdsall, Jr.	D. Floudas	7	31	1977	white
PSO4	HHB-15625-Sp	Phanerochaete sordida II	Populus balsamifera, down	United States	Alaska; Bering Land Bridge; Nome, north of; Pilgrim Hot Springs, 6.5 miles off Taylor Hwy at 53.6 mile post	H.H. Burdsall, Jr.	D. Floudas	8	6	1995	white
PSO5	HHB-7423-Sp	Phanerochaete sordida II	Acer	United States	Montana; Lake; Yellow Bay; University of Montana Biological Station	H.H. Burdsall, Jr.	K.K. Nakasone & D. Floudas	9	10	1973	white
PSO6	HHB-9702-Sp	Phanerochaete sordida II	Quercus nigra	United States	Florida; Leon; Tall Timbers; Anders Branch	H.H. Burdsall, Jr.	K.K. Nakasone & D. Floudas	8	1	1977	white
PSQ1	HHB-12042-Sp	Polyporus squamosus	Ulmus americana	United States	Wisconsin; Sauk; Leopold Reserve	H.H. Burdsall, Jr.	H.H. Burdsall, Jr.	4	21	1987	white
PSQ2	L-15431-Sp	Polyporus squamosus	Ulmus americana stump	United States	New York; Onondaga; Syracuse	R. Anthony	J.L. Lowe	6	20	1975	white
PSQ3	OKM-6270-Sp	Polyporus squamosus	hardwood snag	United States	Maryland; Frederick; Thurmont; Cunningham Falls State Park	Smithsonian Asso.	O.K. Miller, Jr.	4	21	1968	white
PSQ4	21WI6	Polyporus squamosus	Acer negundo stump	United States	Wisconsin, Dane Co.						white
RA1	UT-36224-T	Ramaria apiculata	unspecified	United States	Michigan; Marquette County	R.H. Petersen	R.H. Petersen	MM	DD	YYYY	white
RA2	UT-36212-T	Ramaria apiculata	unspecified	United States	Michigan; Marquette County	R.H. Petersen	R.H. Petersen	MM	DD	YYYY	white
RA3	UT-36226-T	Ramaria apiculata	unspecified	United States	Michigan; Marquette County	R.H. Petersen	R.H. Petersen	MM	DD	YYYY	white
RB1	HHB-10731-Sp	Resinicium bicolor	Rhododendron	United States	Virginia; Giles Co.; Mountain Lake, pond drain	H.H. Burdsall, Jr.	K.K. Nakasone	8	3	1979	white
RB2	HHB-11273-Sp	Resinicium bicolor	Abies balsamea	United States	Minnesota; Clearwater Co.; Itasca State Park	H.H. Burdsall, Jr.	H.H. Burdsall, Jr.	8	3	1981	white
RB3	HHB-14783-Sp	Resinicium bicolor	Picea sitchensis, 2m W of tree 4780	United States	Washington; Olympic Peninsula, Quinault Plot	H.H. Burdsall, Jr.	T.J. Volk	10	15	1992	white
RB4	HHB-8850-Sp	Resinicium bicolor	Pinus taeda	United States	Mississippi; Stone; 5 miles west of Wiggins, south of Red Creek	H.H. Burdsall, Jr.	K.K. Nakasone	3	29	1976	white
RB5	WLS-128-52	Resinicium bicolor	stumps, old thinning	United States	Alaska; Juneau	C.G. Shaw	F.F. Lombard	MM	DD	1984	white
RU1	FP-103454-Sp	Physisporinus vitreus	hardwood branch, down	United States	Maryland; Prince George's Co.; Laurel; Patuxent Wildlife Research Refuge	F.F. Lombard	J.L. Lowe	10	16	1952	white
RU2	FP-103669-T	Physisporinus vitreus	hardwood, water soaked trunk, uprooted	United States	Virginia; Norfolk; Wallaceton; Great Dismal Swamp, Swamp Forest	A.S. Rhoads	J.L. Lowe	12	7	1952	white
RU3	L-3417-R	Physisporinus vitreus	hardwood	United States	New York; Jamesville	J.L. Lowe	M.K. Nobles	9	29	1948	white
RU4	L-3526-R	Physisporinus vitreus	hardwood log	United States	New York; Jamesville	J.L. Lowe	M.K. Nobles	11	7	1948	white
SB1	ME-455	Sistotrema brinkmannii	wood chips, mixed	United States	Maine; Waterville	W.E. Eslyn	F.F. Lombard	11	DD	1964	unknown
SB2	MJ-50143	Sistotrema brinkmannii	Larix occidentalis, 42' from ground in 3 yr fire killed tree	United States	Montana; Northwesern Montana	M. Jackson	J.E. Haight	9	DD	2004	unknown
SB3	FP-133198-Sp	Sistotrema brinkmannii	Picea	United States	Wisconsin; Baker Lake, Nicolet Nat'l Forest	M.J. Larsen	No data	6	12	1972	unknown
SB4	FP-100507-Sp	Sistotrema brinkmannii	Pinus	United States	Maryland; Prince George's Co.; Laurel; Telegraph Road Woods, Beltsville Expt Forest	R.L. Gilbertson	K.K. Nakasone	1	24	1967	unknown
SB5	SH 4 CB	Sistotrema brinkmannii	Pseudotsuga menziesii	United States	Oregon; Sweet Home District, Willamette Nat'l Forest	E.M. Hansen	N. Hallenberg	MM	DD	1975	unknown
SC1	KKN2014–2	Schizophyllum commune	Acer sp.	United States	Wisconsin; Dane Co.; Madison; Picnic Point, University of Wisconsin campus	K.K. Nakasone	K.K. Nakasone	7	24	2014	white
SC2	FD-155	Schizophyllum commune	wood	United States	Massachusetts; Worcester	D. Floudas	D. Floudas	11	26	2008	white
SC3	FP-125035-Sp	Schizophyllum commune	Quercus rubra, dead down log	United States	New Hampshire; Belknap; West Alton; Rollins Lot	A.L. Shigo	R.L. Gilbertson	4	16	1962	white
SC4	RLG-9966-Sp	Schizophyllum commune	Salix gooddingii	United States	Arizona; Santa Cruz; Patagonia; Sonoita Creek, 6 miles east	R.L. Gilbertson	No data	10	2	1970	white
SC5	FP-101971-Sp	Schizophyllum commune	Paulownia	United States	California; Davis	A.D. Chapman	K.K. Nakasone	6	DD	1984	white
SH1	Colo-59-1650	Serpula himantioides	Picea engelmanniii	United States	Colorado; Bears Ears Ranger District, Routt Nat'l Forest	T.E. Hinds	H.H. McKay	8	6	1959	brown
SO1	2018WI47A T-1	Stereum ostrea	Acer negundo	United States	Wisconsin, Dane CO					2018	white
SO2	2018 WI19 T-2	Stereum ostrea	Acer saccharinum	United States	Wisconsin, Dane CO					2018	white
SO3	2019WI2 R-2	Stereum ostrea	Acer saccharinum	United States	Wisconsin, Dane CO					2018	white
SO4	2019WI1 R-1	Stereum ostrea	Acer saccharinum	United States	Wisconsin, Dane CO					2018	white
SO5	2019WI3 R-1	Stereum ostrea	Acer saccharinum	United States	Wisconsin, Dane CO					2018	white
ST1	FP-102082	Steccherinum tenue	hardwood	United States	Illinois; Jackson; Giant City State Park	K.K. Nakasone	No data	5	20	1986	white
ST2	FP-102147	Steccherinum tenue	hardwood	United States	Illinois; Jackson; Pomona Natural Bridge, Shawnee Nat'l Forest	K.K. Nakasone	No data	5	29	1986	white
ST3	FP-90035-Sp	Steccherinum tenue	hardwood, down	United States	Maryland; Prince George's Co.; Beltsville; BPI Cabin Woods	R.W. Davidson	K.K. Nakasone	9	15	1960	white
ST4	HHB-2453-Sp	Steccherinum tenue	hardwood, deciduous	United States	North Carolina; Macon Co.; Shope Fork, Nantahala Nat'l Forest	H.H. Burdsall, Jr.	H.H. Burdsall, Jr. & K.K. Nakasone	7	28	1969	white
ST5	HHB-4306-Sp	Steccherinum tenue	Fagus	United States	Tennessee; Sevier; Little River Trail, towards Jake's Creek Trail	H.H. Burdsall, Jr.	H.H. Burdsall, Jr.	7	9	1970	white
TA1	FP-105038-Sp	Trametes elegans	hardwood log	United States	Mississippi; Washington Co.; Greenville; Catfish Point north of Greenville	R.W. Davidson	R.W. Davidson	5	30	1958	white
TA2	FP-105679-Sp	Trametes elegans	hardwood branch	United States	Georgia; Decatur; Bainbridge; East of Flint River, Southlands Expt. Forest	R.W. Davidson	R.L. Gilbertson	4	14	1961	white
TA3	HHB-4626-Sp	Trametes elegans	Celtis occidentalis	United States	Florida; Alachua; Gainesville; Buzzard's Roost	H.H. Burdsall, Jr.	C. Rodriguez	7	21	1970	white
TC1	FP-135263-Sp	Trametes cervina	hardwood	United States	New York; Camp Arnot	M.J. Larsen	No data	9	28	1985	white
TC2	FP-150594	Trametes hirsuta	unspecified	United States	Hawaii; Hawaii; Lava Tree State Park, Puna District	K.K. Nakasone	K.K. Nakasone	1	16	2000	white
TC3	RLG-15183-Sp	Trametes cervina	Populus tremuloides	United States	Arizona; Coconino; Kehl Springs, Coconino Nat'l Forest	R.L. Gilbertson	No data	8	22	1984	white
TC4	TJV-93-216-T	Trametes cervina	Quercus branch, downed	United States	Mississippi; Perry; DeSoto Nat'l Forest, Camp Shelby Wildlife Refuge	T.J. Volk	T.J. Volk	12	4	1993	white
TCU1	FP-102572-T	Trametes cubensis	Quercus	United States	Louisiana; Jefferson Parish; Jean Lafitte Nat'l Park, Barataria Unit, Palmetto Trail	T.J. Volk	T.J. Volk	12	4	1990	white
TCU2	FP-104543-T	Trametes cubensis	Abies lasiocarpa log	United States	Colorado; Rocky Mt Nat'l Park	R.W. Davidson	T.J. Volk	7	30	1952	white
TCU3	TJV-93-213-T	Trametes cubensis	Quercus	United States	Mississippi; Perry; DeSoto Nat'l Forest, Black Creek Trail	T.J. Volk	T.J. Volk	12	4	1993	white
TF1	HHB-9150-Sp	Trechispora nivea	Acer saccharum	United States	Michigan; Marquette; Big Bay; Breakfast Roll Trail, Huron Mt Club	H.H. Burdsall, Jr.	H.H. Burdsall, Jr.	8	22	1976	white
TF2	RLG-5661-Sp	Trechispora nivea	hardwood	United States	New York; Onondaga; Tully	R.L. Gilbertson	K.K. Nakasone	10	8	1965	white
TF3	RLG-6843-Sp	Trechispora nivea	Acer saccharum	United States	New York; Onondaga; Pratt's Falls Park	R.L. Gilbertson	K.K. Nakasone	9	15	1966	white
TH1	FP-101666-Sp	Trametes hirsuta	Quercus	United States	Wisconsin; Dane Co.; Madison; University of Wisconsin Arboretum	M.J. Larsen	M.J. Larsen	8	3	1978	white
TH2	HHB-10700-Sp	Trametes hirsuta	Acer	United States	Virginia; Giles Co.; Pembroke; Cascades parking lot	H.H. Burdsall, Jr.	T.J. Volk	8	2	1979	white
TH3	HHB-8591-Sp	Trametes hirsuta	Alnus oblongifolia	United States	Arizona; Pima Co.; Palisades, Santa Catalina Mts, Coronado Nat'l Forest	H.H. Burdsall, Jr.	No data	9	15	1975	white
TP1	L-16093-Sp	Trametes pubescens	Betula alleghaniensis log	United States	New York; Warren Co.; Warrensburg	J.L. Lowe	J.L. Lowe	9	11	1982	white
TP2	FP-101554-T	Trametes pubescens	Betula	United States	Wisconsin; Fond du Lac; Kettle Moraine State Park, Mauthe Lake Rec. Area	H.H. Burdsall, Jr. & H.C. Leslie	H.H. Burdsall, Jr.	10	11	1975	white
TS1	FP-102529-T	Trametes suaveolens	Salix, living branch	United States	Wisconsin; Dane Co.; Madison; Bike Path along Lake Mendota, University of Wisconsin Campus	H.H. Burdsall, Jr. & T.J. Volk	H.H. Burdsall, Jr.	10	8	1990	white
TS2	HHB-12840-T	Trametes suaveolens	Populus trichocarpa	United States	Alaska; Eagle River; Chugach State Park	H.H. Burdsall, Jr.	T.J. Volk	9	4	1989	white
TS3	HHB-14170-T	Trametes suaveolens	Populus log	United States	Alaska; Eagle River; 1609 Eagle River Road	H.H. Burdsall, Jr.	H.H. Burdsall, Jr. & T.J. Volk	8	20	1991	white
TS4	RLG-5123-T	Trametes suaveolens	Salix	United States	New York; Otisco	R.L. Gilbertson	No data	2	18	1965	white
TV1	2018WI26 T-1	Trametes versicolor	Picea glauca	United States	Wisconsin, Dane CO					2018	white
TV10	FD-61	Trametes versicolor	hardwood	United States	Massachusetts; Rutland; white hall pont, Rutland State Park	D. Floudas	D. Floudas	9	8	2008	white
TV11	FD-81	Trametes versicolor	on wood	United States	Massachusetts	D. Floudas	D. Floudas	9	16	2008	white
TV2	2018WI28 T-1	Trametes versicolor	Prunus serotina	United States	Wisconsin, Dane CO					2018	white
TV3	2018WI44 T-3	Trametes versicolor	aspen timber	United States	Wisconsin, Dane CO					2018	white
TV4	2018WI1 R-1	Trametes versicolor	Abies stump	United States	Wisconsin, Dane CO					2018	white
TV5	2018WI2 T-1	Trametes versicolor	Abies stump	United States	Wisconsin, Dane CO					2018	white
TV6	FP-134940-Sp	Trametes versicolor	conifer	United States	Idaho; Bonner Co.; Coolin; Priest River Expt Forest	M.J. Larsen	No data	7	11	1983	white
TV7	FP-134977-Sp	Cerrena unicolor	Ulmus	United States	New York; Albany Co.; East Huyck Preserve	M.J. Larsen	M.J. Larsen	9	16	1983	white
TV8	FP-134584-Sp	Tyromyces chioneus	Acer	United States	Michigan; Houghton; Houghton	M.J. Larsen	M.J. Larsen	9	28	1980	white
TV9	HHB-641-Sp	Trametes versicolor	Quercus log	United States	Maryland; Prince George's Co.; Laurel; Patuxent Wildlife Research Refuge	H.H. Burdsall, Jr.	No data	MM	DD	1968	white
TVI1	FP-71974-R	Trametes villosa	Juniperus virginiana	United States	Tennessee; Wilson; Lebanon; Chapman Farm	B.S. Crandall	W.A. Campbell	3	1	1938	white
TVI2	FP-86588-Sp	Trametes villosa	Taxodium ascendens trunk, fallen	United States	Florida; Baker; Swamp Forest Margin, south end of Ocean Pond, Olustee Expt Forest	A.S. Rhoads	A.S. Rhoads	8	21	1952	white
WC1	FP-71692-R	Wolfiporia cocos	Betula papyrifera	United States	Massachusetts; Irving	W.A. Campbell	W.A. Campbell	7	13	1937	brown
WC10	Parks-5	Wolfiporia cocos	McIntyre inoc. tree #17, south side	United States	Oregon; La Grande	C. Parks	C. Bergman	MM	DD	YYYY	brown
WC11	Priel-B-25	Wolfiporia cocos	Abies balsamea, brown cubical butt rot	United States	Michigan; Ralph	D.O. Prielipp	H.H. McKay	12	3	1953	brown
WC12	San Marcos	Wolfiporia cocos		United States	South Carolina						brown
WC13	MES3135	Wolfiporia cocos		United States	Florida						brown
WC14	FuLIng1	Wolfiporia cocos		China	China						brown
WC2	FP-90850-Sp	Wolfiporia cocos	Pinus echinata, brown mottled rot	United States	Alabama; Colbert; Little leaf plot #20	E.R. Roth	L.O. Overholts	9	10	1946	brown
WC3	FP-90886-T	Wolfiporia cocos	Pinus echinata	United States	South Carolina; Oconee; Walhalla	W.A. Campbell	No data	10	29	1946	brown
WC4	FP-97438-Sp	Wolfiporia cocos	Pinus monticola log	United States	Idaho; Kootenai; Coeur d'Alene; Cedar Creek	R.W. Davidson	J.L. Lowe	8	11	1949	brown
WC5	HTE-45	Wolfiporia cocos	Pinus contorta, brown cubical buttrot	United States	Idaho; Baker Drive, Targhee Nat'l Forest	T.E. Hinds	F.F. Lombard	5	DD	1974	brown
WC6	Log-WH-45-A	Wolfiporia cocos	Tsuga heterophylla	United States	Oregon; China Flat area, Siskiyou Nat'l Forest	E.R. Wright	No data	MM	DD	1947	brown
WC7	MD-104-R	Wolfiporia cocos	Pinus fence post, copper-napth	United States	Florida; Alachua; Gainesville	W.R. Smith	F.F. Lombard	1	5	1956	brown
WC8	MD-106-R	Wolfiporia cocos	Alnus test post, treated	United States	Oregon	R.D Graham	F.F. Lombard	1	5	1956	brown
WC9	MD-275	Wolfiporia cocos	Pinus contorta test post	United States	Oregon; Benton; Corvalis	R.D Graham	F.F. Lombard	11	11	1957	brown

## Sheet: all species
Table S2. ITS sequence accessions for each species.
Collection.Number	No.	Blast.ID.ITS.	ITS	order
OKM-1697-Sp	AP1	Agrocybe praecox	OQ539551	Agaricales
FP-101702-Sp	AH1	Antrodia heteromorpha	OQ539552	Polyporales
FP-101534-Sp	AD1	Athelia decipiens	OQ539553	Atheliales
FP-151108	BS3	Botryobasidium subcoronatum	EU909344.1	Cantharellales
HHB-12826-Sp	BA7	Bjerkandera adusta	KP134983.1	Polyporales
HHB-18632	CS2	Crepidotus subverrucisporus	JF907961.1	Agaricales
2018 WI5 T-2	CU1	Cerrena unicolor	OP984637	Polyporales
FP-72067	CSE1	Climacodon septentrionalis	OQ539554	Polyporales
FP-110074-Sp	CA1	Corticium appalachiense	OQ539555	Corticiales
Andrews-34-T	DS5	Dichomitus squalens	OQ539556	Polyporales
FP-101820-Sp	DO1	Diplomitoporus overholtsii	OQ539557	Polyporales
Aho-60-88-R	ET4	Echinodontium tinctorium	OQ539558	Russulales
HHB-12029-Sp	EG2	Exidia glandulosa	OQ539606	Auriculariales
MJ001	FS1	Flavodon subulatus	OQ539559	Polyporales
FP-59100	FF1	Fomes fomentarius	OQ539560	Polyporales
2018WI42 T-1	PG1	Fuscoporia gilva	OP984643	Hymenochaetales
C76/1	GL1	Ganoderma curtisii	OQ539561	Polyporales
FP-102416-Sp	GS1	Gloeophyllum sepiarium	OQ539562	Gloephyllales
FP-102050	GD1	Gloeoporus dichrous	OQ539563	Polyporales
FP-102077	HO1	Hydnochaete olivacea	OQ539564	Hymenochaetales
HHB-11978-Sp	HC1	Hymenochaete cinnamomea	OQ539565	Hymenochaetales
HHB-8601-Sp	HA1	Hyphodontia alutacea	OQ539566	Hymenochaetales
HHB-4292-Sp	HB1	Hypochnicium bombycinum	OQ539567	Polyporales
FP-70722-T	HU7	Hypsizygus ulmarius	OQ539607	Agaricales
CS-65-92-14-B	IA1	Inonotus andersonii	OQ539568	Hymenochaetales
2018WI11 T-1	IL4	Irpex lacteus	OP984649	Polyporales
CA-8(Td)	LC2	Laetiporus conifericola	EU402575.1	Polyporales
CA-13(Tc)	LG4	Laetiporus gilbertsonii	EU402549.1	Polyporales
HMC-1 (Td)	LH1	Laetiporus huroniensis	EU402569.1	Polyporales
FFP-62	LE1	Lentinula edodes	OQ539569	Agaricales
ERT-226	LT1	Lentinus tigrinus	OQ539570	Polyporales
FD-156	LB1	Lenzites betulina	OQ539571	Polyporales
FP-101786-Sp	HS2	Lyomyces orientalis	OQ539572	Corticiales
FP-105838-R	OP1	Oxyporus populinus	OQ539573	Hymenochaetales
FP-102074	PC1	Phanerochaete chrysosporium	HQ188437.1	Polyporales
FP-104426-Sp	HP1	Peniophorella pubera	OQ539574	Corticiales
HHB-4039-Sp	PA1	Phanerochaete laevis	OQ539575	Polyporales
FP-150134	PAJ1	Phanerochaete australis	OQ539576	Polyporales
FD-187	PB1	Phanerochaete burtii	OQ539577	Polyporales
FD-478	PCA1	Phanerochaete carnosa	OQ539578	Polyporales
FP-101978-Sp	PE1	Phanerochaete ericina	OQ539579	Polyporales
HHB-9701-Sp	PM1	Phanerochaete magnoliae	OQ539580	Polyporales
FD-482	PRH2	Phanerochaete rhodella	OQ539581	Polyporales
HHB-11833-Sp	PSA1	Phanerochaete sanguineocarnosa	OQ539582	Polyporales
HHB-11458-Sp	PSO1	Phanerochaete sordida	OQ539583	Polyporales
AZ-11-T	PRO1	Phellinus robiniae	OQ539584	Hymenochaetales
FD-85	PR1	Phlebia radiata	OQ539585	Polyporales
FP-101738-Sp	PL1	Phlebia serialis	OQ539586	Polyporales
FP-102566-Sp	PJ1	Phlebiopsis gigantea	OQ539587	Polyporales
FP-103454-Sp	RU1	Physisporinus vitreus	OQ539588	Polyporales
74-1235	PO1	Pleurotus ostreatus	OQ539608	Agaricales
HHB-12042-Sp	PSQ1	Polyporus squamosus	OQ539589	Polyporales
FP-135215-T	PPI1	Porodaedalea pini	OQ539590	Hymenochaetales
Dietz-28L	PP2	Postia placenta	OQ539591	Polyporales
UT-36212-T	RA2	Ramaria apiculata	OQ539592	Phallomycetidae
HHB-10731-Sp	RB1	Resinicium bicolor	DQ826534.1	Hymenochaetales
FD-155	SC2	Schizophyllum commune	OQ539593	Agaricales
Colo-59-1650	SH1	Serpula himantioides	OQ539594	Boletales
FP-100507-Sp	SB4	Sistotrema brinkmannii	OQ539595	Corticiales
FP-102082	ST1	Steccherinum tenue	OQ539596	Polyporales
2018 WI19 T-2	SO2	Stereum ostrea	OP984652	Russulales
FP-135263-Sp	TC1	Trametes cervina	OQ539597	Polyporales
FP-102243-Sp	PCO1	Trametes conchifer	OQ539598	Polyporales
TJV-93-213-T	TCU3	Trametes cubensis	OQ539599	Polyporales
FP-105038-Sp	TA1	Trametes elegans	OQ539600	Polyporales
FP-101666-Sp	TH1	Trametes hirsuta	OQ539601	Polyporales
FP-101554-T	TP2	Trametes pubescens	OQ539602	Polyporales
BKW-007	PS1	Trametes sanguinea	OQ539603	Polyporales
FP-102529-T	TS1	Trametes suaveolens	OQ539604	Polyporales
2018WI1 R-1	TV4	Trametes versicolor	OP984659	Polyporales
FP-86588-Sp	TVI2	Trametes villosa	OQ539605	Polyporales
FP-134584-Sp	TV8	Tyromyces chioneus	OQ539609	Polyporales
MD-275	WC9	Wolfiporia cocos	KU668964.1	Polyporales
HHB-9150	TF1	Trechispora nivea	OQ539610	Trechisporales

## Sheet: selected genomes
Table S3. The selected fast decomposer and slow decomposer fungal genomes and their phenotypes identified in this study.
Abbre.	Species	Order	decolor level	# isolates	Rot type
Irplac	Irpex lacteus	Polyporales	3	10	white
Bjead	Bjerkandera adusta	Polyporales	5	9	white
Cerun	Cerrana unicolor	Polyporales	5	10	white
Fomfom	Fomes fomentarius	Polyporales	5	2	white
Pycsa	Trametes sanguineus	Polyporales	5	3	white
Trave	Trametes versicolor	Polyporales	5	10	white
Trapub	Trametes pubscens	Polyporales	5	4	white
Pleos	Pleurotus ostreatus	Agaricales	4	7	white
Lenedo	Lentinula edodes	Agaricales	0	5	white
Phlgi	Phlebiopsis gigantea	Polyporales	0	5	white
Schco	Schizophyllum commune	Agaricales	0	5	white
Wolco	Wolfipora cocos	Polyporales	0	14	brown
Exigl	Exidia glandulosa	Auriculariales	0	5	white
Echtin	Echinodontium tinctorium	Russulales	0	5	white

## Sheet: 63 top isolates
Table S4. Dye decolorization levels over day 2 to day 10 in the top ranking isolates clustered by hierarchical clustering.
No.	Day 2	Day 3	Day 4	Day 5	Day 6	Day 7	Day 8	Day 9	Day 10	Rot	Collection Number	Blast ID(ITS)
FF2	0	1	2	2	2.5	3	4	4	4.5	white	TJV-93-7-R	Fomes fomentarius
TV3	0	1	2	2	3	3	4	4	4.33333	white	2018WI44 T-3	Trametes versicolor
PP4	0	1	2	2	2.66667	3	3.66667	4	4	brown	RLG-3760-Sp	Postia placenta
ST5	0	1	2	2	2.5	3	3.5	3.5	4	white	HHB-4306-Sp	Steccherinum tenue
HU6	0	1	1.5	1.5	1.5	2.5	3.5	4	4.5	white	DAOM-189249	Pleurotus ostreatus
CU8	0	1	1	2	2.33333	3	4	4	5	white	FP-134544-Sp	Cerrena unicolor
CU1	0	1	1	2	2	3	4	4	5	white	2018 WI5 T-2	Cerrena unicolor
CU5	0	1	1	2	2	3	4	4	4.66667	white	FD-299	Cerrena unicolor
TA2	1	1	1	1.5	1.5	3.5	3.5	4	4	white	FP-105679-Sp	Trametes elegans
PG4	0	0	0	2	2	3	3	4	4	white	2018WI65 T-1	Fuscoporia gilva
PL4	0	0	1	2	2	2.5	3	4	4	white	RLG-13455-Sp	Phlebia serialis
TH1	0	2	2	2	2.5	2.5	2.5	3	3	white	FP-101666-Sp	Trametes hirsuta
ST3	0	1	1	2	2	2	2	3	3	white	FP-90035-Sp	Steccherinum tenue
TP2	0	1	1.5	1.5	2	2	2.5	2.5	2.5	white	FP-101554-T	Trametes pubescens
ST2	1	1	1	2	2	2	3	3	3.5	white	FP-102147	Steccherinum tenue
HO1	1	1	2	2	2.5	3	3	3	3	white	FP-102077	Hydnochaete olivacea
ST1	1	1	2	2	2	3	3	4	4	white	FP-102082	Steccherinum tenue
ST4	0	1	2	2	2	3	3	3	4	white	HHB-2453-Sp	Steccherinum tenue
BA4	0	0	0	0	0	4	4	4	4	white	FP-135160-Sp	Bjerkandera adusta
BA7	0	0	0	0.666667	1	3.5	4	4.33333	4.66667	white	HHB-12826-Sp	Bjerkandera adusta
PC3	0	0	0	0	1	2.66667	3.66667	4	4	white	ME-446	Phanerochaete chrysosporium
PR1	0	0	0	0	0	2	4	4	4	white	FD-85	Phlebia radiata
CU9	0	0	0	0	0.333333	1.66667	3.33333	3.66667	4.33333	white	2018WI12 T-1	Cerrena unicolor
GS3	0	0	0	0	0	2	3	4	4	brown	ON-25(Ta)	Gloeophyllum sepiarium
PA1	0	0	0	0.5	1	3	3	3	3	white	HHB-4039-Sp	Phanerachaete laevis
IL10	0	0	0	0	0.333333	2.33333	2.33333	3.33333	4	white	FP-105915-Sp	Irpex lacteus
TV7	0	0	0	0	0.333333	2	2.66667	3.33333	4	white	FP-134977-Sp	Cerrena unicolor
LT3	0	0	0	0	0.5	2	3	3	3.5	white	FP-102501-T	Lentinus tigrinus
PG5	0	0	0	0	1	2	3	3.33333	4	white	2018WI64 R-3	Fuscoporia gilva
PCO4	0	0	0	1	2	2	2	3	4	white	L-15600-Sp	Trametes pubescens
GS2	0	0	0	1	2	3	3	3.66667	4	brown	HHB-14159-T	Gloeophyllum sepiarium
PCO2	0	0	0	1	1.5	2.5	3.5	4	4	white	FP-106793-Sp	Trametes conchifer
TV1	0	0	0	0.666667	1.66667	2.66667	3.66667	3.66667	3.66667	white	2018WI26 T-1	Trametes versicolor
PP3	0	0	0	0	2	2	2.66667	3.66667	3.66667	brown	FP-100086-Sp	Postia placenta
TCU2	0	0	0	0	2.5	3	3	3.5	4	white	FP-104543-T	Trametes cubensis
TA1	1	1	1	1	1	2.5	2.5	2.5	3	white	FP-105038-Sp	Trametes elegans
TA3	1	1	1	1	1	2	2	2.5	3	white	HHB-4626-Sp	Trametes elegans
PL1	0	0	1	2	2.5	2.5	2.5	2.5	3	white	FP-101738-Sp	Phlebia serialis
TC2	0	0	0	1.5	2	2.5	2.5	2.5	3	white	FP-150594	Trametes hirsuta
TP1	0	0	0	1	2	2	2	2	2	white	L-16093-Sp	Trametes pubescens
RU1	0	0	1	1	1.5	2	2	2	2	white	FP-103454-Sp	Physisporinus vitreus
TVI1	0	0.5	1	1	2	2	2	2	2.5	white	FP-71974-R	Trametes villosa
TV11	0	0	0.666667	0.666667	2.33333	4	4	4.66667	5	white	FD-81	Trametes versicolor
BA5	0	0	0	1.66667	2.66667	3.66667	5	5	5	white	HHB-11780-T	Bjerkandera adusta
BA6	0	0	0.333333	2	3	4	5	5	5	white	HHB-11846-Sp	Bjerkandera adusta
BA3	0	0	1	2	3	4	4.33333	5	5	white	FP-135159-Sp	Bjerkandera adusta
CU4	0	0.666667	0.666667	1.66667	3	4	4.33333	5	5	white	2018WI68 R-3	Cerrena unicolor
BA1	0	0	0	1.66667	2.33333	3	4	5	5	white	FP-102415-T	Bjerkandera adusta
IL3	0	0	0.333333	2	3	3.66667	3.66667	4.66667	4.33333	white	2018WI18 R-1	Irpex lacteus
PCO1	0	0	0	2	2.5	4	4	4	5	white	FP-102243-Sp	Trametes conchifer
LB3	0	0	0	2	4	4	4	4	4	white	FP-133109-Sp	Lenzites betulina
TS4	0	0	1	1.5	3	3	4	4	4	white	RLG-5123-T	Trametes suaveolens
TV5	0	0	0.333333	1	2.66667	3	4	4	4.33333	white	2018WI2 T-1	Trametes versicolor
IL11	0	0	0	1	3	3	3.33333	3.33333	3.33333	white	HHB-3452-Sp	Irpex lacteus
PC1	0	0	0	2.33333	3	3	3.33333	3.66667	3.66667	white	FP-102074	Phanerochaete chrysosporium
PL5	0	1	3	4	4	4	5	5	5	white	RLG-5094-Sp	Phlebia serialis
IL5	0	1	2	3	4	4	4	4	5	white	2018WI16 T-1	Irpex lacteus
PS2	0	1	2	3	3.33333	4	4.33333	5	5	white	FP-104131-Sp	Trametes sanguinea
TV4	0	1	2	3	4	4	4	5	5	white	2018WI1 R-1	Trametes versicolor
TV2	0	0	1.33333	2.33333	3	3.33333	4	4	4.33333	white	2018WI28 T-1	Trametes versicolor
TV6	0	0	2	2	3	4	4	4	5	white	FP-134940-Sp	Trametes versicolor
TH2	0	1	2	2	4	4	4	4	4	white	HHB-10700-Sp	Trametes hirsuta
TH3	1	1.5	2	2	4	4	4	4	4.5	white	HHB-8591-Sp	Trametes hirsuta

## Sheet: decolor
Table S5. Dye decolorization levels over day 2 to day 10 in each isolate.
No.	Day 2	Day 3	Day 4	Day 5	Day 6	Day 7	Day 8	Day 9	Day 10	Rot	Collection Number	Blast ID(ITS)
BS2	NA	NA	NA	NA	NA	NA	NA	NA	NA	white	FP-101015-Sp	Botryobasidium subcoronatum
CS1	NA	NA	NA	NA	NA	NA	NA	NA	NA	white	AHS-51643-T	Crepidotus subverracisporus
CS3	NA	NA	NA	NA	NA	NA	NA	NA	NA	white	OKM-7862-Sp	Crepidotus subverracisporus
ET1	NA	NA	NA	NA	NA	NA	NA	NA	NA	white	HHB-12866-Sp	Echinodontium tinctorium
ET4	NA	NA	NA	NA	NA	NA	NA	NA	NA	white	Aho-60-88-R	Echinodontium tinctorium
HS4	0	0	0	0	0	0	0	0	NA	white	HHB-11613-Sp	Lyomyces orientales
HU4	NA	NA	NA	NA	NA	NA	NA	NA	NA	brown	2018WI78	Hypsizygus ulmarius
HU5	NA	NA	NA	NA	NA	NA	NA	NA	NA	brown	2018WI79	Hypsizygus ulmarius
HU7	NA	NA	NA	NA	NA	NA	NA	NA	NA	brown	FP-70722-T	Hypsizygous ulmarius
RA1	NA	NA	NA	NA	NA	NA	NA	NA	NA	white	UT-36224-T	Ramaria apiculata
RA3	NA	NA	NA	NA	NA	NA	NA	NA	NA	white	UT-36226-T	Ramaria apiculata
RB3	NA	NA	NA	NA	NA	NA	NA	NA	NA	white	HHB-14783-Sp	Resinicium bicolor
TF1	NA	NA	NA	NA	NA	NA	NA	NA	NA	white	HHB-9150-Sp	Trechispora nivea
TF2	NA	NA	NA	NA	NA	NA	NA	NA	NA	white	RLG-5661-Sp	Trechispora nivea
TV8	NA	NA	NA	NA	NA	NA	NA	NA	NA	white	FP-134584-Sp	Tyromyces chioneus
BA1	0	0	0	1.66667	2.33333	3	4	5	5	white	FP-102415-T	Bjerkandera adusta
BA3	0	0	1	2	3	4	4.33333	5	5	white	FP-135159-Sp	Bjerkandera adusta
BA5	0	0	0	1.66667	2.66667	3.66667	5	5	5	white	HHB-11780-T	Bjerkandera adusta
BA6	0	0	0.333333	2	3	4	5	5	5	white	HHB-11846-Sp	Bjerkandera adusta
BA7	0	0	0	0.666667	1	3.5	4	4.33333	5	white	HHB-12826-Sp	Bjerkandera adusta
CU1	0	1	1	2	2	3	4	4	5	white	2018 WI5 T-2	Cerrena unicolor
CU4	0	0.666667	0.666667	1.66667	3	4	4.33333	5	5	white	2018WI68 R-3	Cerrena unicolor
CU5	0	1	1	2	2	3	4	4	5	white	FD-299	Cerrena unicolor
CU8	0	1	1	2	2.33333	3	4	4	5	white	FP-134544-Sp	Cerrena unicolor
CU9	0	0	0	0	0.333333	1.66667	3.33333	3.66667	5	white	2018WI12 T-1	Cerrena unicolor
FF2	0	1	2	2	2.5	3	4	4	5	white	TJV-93-7-R	Fomes fomentarius
HU6	0	1	1.5	1.5	1.5	2.5	3.5	4	5	white	DAOM-189249	Pleurotus ostreatus
IL3	0	0	0.333333	2	3	3.66667	3.66667	4.66667	5	white	2018WI18 R-1	Irpex lacteus
IL5	0	1	2	3	4	4	4	4	5	white	2018WI16 T-1	Irpex lacteus
PCO1	0	0	0	2	2.5	4	4	4	5	white	FP-102243-Sp	Trametes conchifer
PL5	0	1	3	4	4	4	5	5	5	white	RLG-5094-Sp	Phlebia serialis
PS2	0	1	2	3	3.33333	4	4.33333	5	5	white	FP-104131-Sp	Trametes sanguinea
TH3	1	1.5	2	2	4	4	4	4	5	white	HHB-8591-Sp	Trametes hirsuta
TV11	0	0	0.666667	0.666667	2.33333	4	4	4.66667	5	white	FD-81	Trametes versicolor
TV2	0	0	1.33333	2.33333	3	3.33333	4	4	5	white	2018WI28 T-1	Trametes versicolor
TV3	0	1	2	2	3	3	4	4	5	white	2018WI44 T-3	Trametes versicolor
TV4	0	1	2	3	4	4	4	5	5	white	2018WI1 R-1	Trametes versicolor
TV5	0	0	0.333333	1	2.66667	3	4	4	5	white	2018WI2 T-1	Trametes versicolor
TV6	0	0	2	2	3	4	4	4	5	white	FP-134940-Sp	Trametes versicolor
BA4	0	0	0	0	0	4	4	4	4	white	FP-135160-Sp	Bjerkandera adusta
GS2	0	0	0	1	2	3	3	3.66667	4	brown	HHB-14159-T	Gloeophyllum sepiarium
GS3	0	0	0	0	0	2	3	4	4	brown	ON-25(Ta)	Gloeophyllum sepiarium
GS4	0	0	0	0	0	0	0	3	4	brown	FP-125075-T	Gloeophyllum sepiarium
GS5	0	0	0	0	0	1	1	3	4	brown	FP-105551-Sp	Gloeophyllum sepiarium
IL10	0	0	0	0	0.333333	2.33333	2.33333	3.33333	4	white	FP-105915-Sp	Irpex lacteus
IL11	0	0	0	1	3	3	3.33333	3.33333	4	white	HHB-3452-Sp	Irpex lacteus
LB3	0	0	0	2	4	4	4	4	4	white	FP-133109-Sp	Lenzites betulina
LT3	0	0	0	0	0.5	2	3	3	4	white	FP-102501-T	Lentinus tigrinus
PAJ2	0	0	0	0	0	0	0	2.5	4	white	HHB-7083-Sp	Phanerochaete australis
PC1	0	0	0	2.33333	3	3	3.33333	3.66667	4	white	FP-102074	Phanerochaete chrysosporium
PC3	0	0	0	0	1	2.66667	3.66667	4	4	white	ME-446	Phanerochaete chrysosporium
PCO2	0	0	0	1	1.5	2.5	3.5	4	4	white	FP-106793-Sp	Trametes conchifer
PCO4	0	0	0	1	2	2	2	3	4	white	L-15600-Sp	Trametes pubescens
PG4	0	0	0	2	2	3	3	4	4	white	2018WI65 T-1	Fuscoporia gilva
PG5	0	0	0	0	1	2	3	3.33333	4	white	2018WI64 R-3	Fuscoporia gilva
PG6	0	0	0	0	0	0.333333	2.33333	3	4	white	SRM-196-Sp	Fuscoporia gilva
PL3	0	0	1	1	1	1	1.5	2.5	4	white	HHB-9640-Sp	Phlebia serialis
PL4	0	0	1	2	2	2.5	3	4	4	white	RLG-13455-Sp	Phlebia serialis
PP3	0	0	0	0	2	2	2.66667	3.66667	4	brown	FP-100086-Sp	Postia placenta
PP4	0	1	2	2	2.66667	3	3.66667	4	4	brown	RLG-3760-Sp	Postia placenta
PR1	0	0	0	0	0	2	4	4	4	white	FD-85	Phlebia radiata
PR4	0	0	0	0	0	1.33333	3	3.33333	4	white	HHB-14870-Sp	Phlebia radiata
ST1	1	1	2	2	2	3	3	4	4	white	FP-102082	Steccherinum tenue
ST2	1	1	1	2	2	2	3	3	4	white	FP-102147	Steccherinum tenue
ST4	0	1	2	2	2	3	3	3	4	white	HHB-2453-Sp	Steccherinum tenue
ST5	0	1	2	2	2.5	3	3.5	3.5	4	white	HHB-4306-Sp	Steccherinum tenue
TA2	1	1	1	1.5	1.5	3.5	3.5	4	4	white	FP-105679-Sp	Trametes elegans
TC2	0	0	0	0	2.5	3	3	3.5	4	white	FP-104543-T	Trametes cubensis
TH2	0	1	2	2	4	4	4	4	4	white	HHB-10700-Sp	Trametes hirsuta
TS4	0	0	1	1.5	3	3	4	4	4	white	RLG-5123-T	Trametes suaveolens
TV1	0	0	0	0.666667	1.66667	2.66667	3.66667	3.66667	4	white	2018WI26 T-1	Trametes versicolor
TV7	0	0	0	0	0.333333	2	2.66667	3.33333	4	white	FP-134977-Sp	Cerrena unicolor
CU3	0	0.666667	0.666667	0.666667	0.666667	1.33333	1.33333	2.5	3	white	2018 WI72 R-1	Cerrena unicolor
DS2	0	0	0	0	0.5	0.5	1	2	3	white	HHB-5630-Sp	Dichomitus squalens
DS3	0	0	0	0	1	1.5	2.5	3	3	white	RLG-5824-Sp	Dichomitus squalens
DS5	0	0	0	0	0	0.5	2	3	3	white	Andrews-34-T	Dichomitus squalens
FS3	0	0	0	0	0	0.5	1	2	3	white	MJ004	Flavodon subulatus
GS1	0	0	0	0	0	0	0	2	3	brown	FP-102416-Sp	Gloeophyllum sepiarium
HB1	0	1	1	1	1	1.5	1.5	2	3	white	HHB-4292-Sp	Hypochnicium bombycinum
HO1	1	1	2	2	2.5	3	3	3	3	white	FP-102077	Hydnochaete olivacea
IA1	0	0	0	0	0	0	0	2	3	white	CS-65-92-14-B	Inonotus andersonii
IL1	0	0	0	0	0.333333	1.33333	2.66667	2.66667	3	white	2018WI27 R-1	Irpex lacteus
IL4	0	0	0	0	1	2	2.66667	2.66667	3	white	2018WI11 T-1	Irpex lacteus
IL7	0	0	0	0	0	0	2	2	3	white	FP-102209	Irpex lacteus
IL8	0	0	0	1	1	2	2	2	3	white	RGT-940427/02	Trametes versicolor
OP3	0	0	0	1	1	1	1	3	3	white	HHB-14325-T	Trametes pubescens
PA1	0	0	0	0.5	1	3	3	3	3	white	HHB-4039-Sp	Phanerachaete laevis
PE4	0	0	0	0	1	2	2	2.5	3	white	HHB-2714-Sp	Phanerochaete ericina
PG7	0	0	0	0.333333	0.666667	0.666667	0.666667	1	3	white	RLG-7070-T	Fuscoporia gilva
PL1	0	0	1	2	2.5	2.5	2.5	2.5	3	white	FP-101738-Sp	Phlebia serialis
PO6	0	0	0	0	0	0.666667	1	1	3	white	OKM-7298-T	Pleurotus ostreatus
PR3	0	0	0	0	0	0	1.66667	2.66667	3	white	FP-70836-Sp	Phlebia radiata
PSO6	0	0	0.5	0.5	1	1.5	1.5	2	3	white	HHB-9702-Sp	Phanerochaete sordida
ST3	0	1	1	2	2	2	2	3	3	white	FP-90035-Sp	Steccherinum tenue
TA1	1	1	1	1	1	2.5	2.5	2.5	3	white	FP-105038-Sp	Trametes elegans
TA3	1	1	1	1	1	2	2	2.5	3	white	HHB-4626-Sp	Trametes elegans
TC2	0	0	0	1.5	2	2.5	2.5	2.5	3	white	FP-150594	Trametes hirsuta
TCU1	0	0	0	0	1	2	2.5	2.5	3	white	FP-102572-T	Trametes cubensis
TH1	0	2	2	2	2.5	2.5	2.5	3	3	white	FP-101666-Sp	Trametes hirsuta
TP2	0	1	1.5	1.5	2	2	2.5	2.5	3	white	FP-101554-T	Trametes pubescens
TS1	0	0	1	1	1	2	2	2.5	3	white	FP-102529-T	Trametes suaveolens
TS3	0	0	0	0	0	0	0	1	3	white	HHB-14170-T	Trametes suaveolens
TV10	0	0	0	0	0	0	0	1.66667	3	white	FD-61	Trametes versicolor
TVI1	0	0.5	1	1	2	2	2	2	3	white	FP-71974-R	Trametes villosa
AP4	0	0	0.5	1	1	1	1	2	2	white	T-729	Agrocybe praecox
BA9	0	0	0	0	0	0	0.333333	1	2	white	OKM-2588-T	Bjerkandera adusta
CU2	0	0	0	0.333333	1	1	1	2	2	white	2018WI8 T-1	Cerrena unicolor
CU7	0	0	0	0	1	1	1.5	2	2	white	HHB-7427-Sp	Cerrena unicolor
DS1	0	0	0	0	0	0	0	0.5	2	white	HHB-10518	Dichomitus squalens
IA2	0	0	0	0	0.5	0.5	2	2	2	white	FP-94289-R	Inonotus andersonii
LB1	0	0	0	0	0	0	0	0	2	white	FD-156	Lenzites betulina
LG6	0	0	0	0	0	0	1	1.5	2	brown	CA-7(Tc)	Laetiporus gilbertsonii
PC2	0	0	0	0	0.333333	0.333333	1	1.33333	2	white	ME-BIC-6	Phanerochaete chrysosporium
PCO3	0	0	0	0	0.5	0.5	1	1.5	2	white	FP-86583-R	Trametes conchifer
PL2	0	0	0	0	0	0	1	1	2	white	HHB-6564-Sp	Phlebia serialis
PO1	0	0	0	0	0	0.666667	1	1	2	white	74-1235	Pleurotus ostreatus
PO2	0	0	0	0	0	0	1	1	2	white	FD-119	Pleurotus ostreatus
PSO4	0	0	0	0	0	0	1.5	1.5	2	white	HHB-15625-Sp	Phanerochaete sordida
RU1	0	0	1	1	1.5	2	2	2	2	white	FP-103454-Sp	Physisporinus vitreus
RU4	0	0	0	0	0	1	2	2	2	white	L-3526-R	Physisporinus vitreus
SH1	0	0	0	0	1	1	1	1	2	brown	Colo-59-1650	Serpula himantiodes
TCU3	0	0	0	0	1.5	1.5	2	2	2	white	TJV-93-213-T	Trametes cubensis
TP1	0	0	0	1	2	2	2	2	2	white	L-16093-Sp	Trametes pubescens
TV9	0	0	0	0	1	2	2	2	2	white	HHB-641-Sp	Trametes versicolor
AH1	0	0	0	0	0	0	0	1	1	brown	FP-101702-Sp	Antrodia heteromorpha
AH2	0	0	0	0	0	0	0	1	1	brown	FP-133176-Sp	Antrodia heteromorpha
AH4	0	0	0	0	0	1	1	1	1	brown	HHB-14162-T	Antrodia heteromorpha
CA1	0	0	0	0	0	0	0	0.5	1	brown	FP-110074-Sp	Corticium appalachiense
FS1	0	0	0	0	0	1	1	1	1	white	MJ001	Flavodon subulatus
FS2	0	0	0	0	0	0.5	0.5	0.5	1	white	MJ003	Flavodon subulatus
FS4	0	0	0	0	0	0	0.5	0.5	1	white	MJ22	Flavodon subulatus
HB3	0	0	0	0	0	0	0.5	0.5	1	white	HHB-8292-Sp	Hypochnicium bombycinum
IL2	0	0	0	0	0	0.333333	0.333333	1	1	white	2018WI50 R-1	Irpex lacteus
IL6	0	0	0	0.666667	0.666667	0.666667	0.666667	0.666667	1	white	FD-183	Irpex lacteus
LH1	0	0	0	1	1	1	1	1	1	brown	HMC-1 (Td)	Laetiporus huroniensis
LH3	0	0	0	0	0	1	1	1	1	brown	MI-14 (Tc)	Laetiporus huroniensis
LH4	0	0	0	0	0	1	1	1	1	brown	MI-7 (Ta)	Laetiporus huroniensis
LT1	0	0	0	0	0	0	1	1	1	white	ERT-226	Lentinus tigrinus
PA2	0	0	0	0	0	0	0	0	1	white	HHB-9320-Sp	Phanerachaete laevis
PCA3	0	0	0	0	0.5	1	1	1	1	white	RLG-15133-Sp	Phanerochaete carnosa
PE1	0	0	0	0	0	0	0	0	1	white	FP-101978-Sp	Phanerochaete ericina
PE2	0	0	0	0	1	1	1	1	1	white	FP-102181	Phanerochaete ericina
PE3	0	0	0	0	0	0	0	0.5	1	white	HHB-2288-Sp	Phanerochaete ericina
PG2	0	0	0	0	0	0	0	0	1	white	2018WI43 R-1	Fuscoporia gilva
PG8	0	0	0	0	0	0	0	0	1	white	HHB-11977-Sp-A	Fuscoporia gilva
PG9	0	0	0	0	0	0.333333	0	0.666667	1	white	HHB-11806-Sp	Fuscoporia gilva
PM1	0	0	0	0	0	0	0	0	1	white	HHB-9701-Sp	Phanerochaete magnoliae
PO3	0	0	0	0	0	0	0	1	1	white	FP-102575-T	Pleurotus ostreatus
PO4	0	0	0	0	0.666667	0.666667	0.666667	1	1	white	OKM-2398-T	Pleurotus ostreatus
PR2	0	0	0	0	0	0	0.333333	0.666667	1	white	FP-101840-Sp	Phlebia radiata
PRH3	0	0	0	0	1	1	1	1	1	white	HHB-2879-Sp	Phanerochaete rhodella
PSO3	0	0	0	0	0	0	0	0.5	1	white	HHB-9650-Sp	Phanerochaete sordida
PSQ4	0	0	0	0	0	0	0	0	1	white	21WI6	Polyporous squamosus
RB4	0	0	0	0	0	1	1	1	1	white	HHB-8850-Sp	Resinicium bicolor
RU2	0	0	0	0	0	1	1	0	1	white	FP-103669-T	Physisporinus vitreus
SO4	0	0	0	0	0	0	0	0	1	white	2019WI1 R-1	Stereum ostrea
TS2	0	0	1	1	1	1	1	1	1	white	HHB-12840-T	Trametes suaveolens
AD1	0	0	0	0	0	0	0	0	0	unknown	FP-101534-Sp	Athelia decipiens
AD2	0	0	0	0	0	0	0	0	0	unknown	FP-133365-Sp	Athelia decipiens
AD3	0	0	0	0	0	0	0	0	0	unknown	HHB-9376-Sp	Athelia decipiens
AH3	0	0	0	0	0	0	0	0	0	brown	FP-134937-Sp	Antrodia heteromorpha
AH5	0	0	0	0	0	0	0	0	0	brown	FP-133249-Sp	Antrodia heteromorpha
AP1	0	0	0	0	0	0	0	0	0	white	OKM-1697-Sp	Agrocybe praecox
AP2	0	0	0	0	0	0	0	0	0	white	OKM-4383-Sp	Agrocybe praecox
AP3	0	0	0	0	0	0	0	0	0	white	OKM-7284-Sp	Agrocybe praecox
BA2	0	0	0	0	0	0	0	0	0	white	FP-105256-Sp	Bjerkandera adusta
BA8	0	0	0	0	0	0	0	0	0	white	L-15643-Sp	Bjerkandera adusta
BS1	0	0	0	0	0	0	0	0	0	white	FD-50	Botryobasidium subcoronatum
BS3	0	0	0	0	0	0	0	0	0	white	FP-151108	Botryobasidium subcoronatum
CA2	0	0	0	0	0	0	0	0	0	brown	HHB-19858	Corticium appalachiense
CA3	0	0	0	0	0	0	0	0	0	brown	HHB-19876	Corticium appalachiense
CG1	0	0	0	0	0	0	0	0	0	white	HHB-11855	Trametes cervina
CS2	0	0	0	0	0	0	0	0	0	white	HHB-18632	Crepidotus subverracisporus
CSE1	0	0	0	0	0	0	0	0	0	white	FP-72067	Climacodon septentrionalis
CSE2	0	0	0	0	0	0	0	0	0	white	HHB-13438-Sp	Climacodon septentrionalis
CSE3	0	0	0	0	0	0	0	0	0	white	HHB-9232-Sp	Climacodon septentrionalis
CSE4	0	0	0	0	0	0	0	0	0	white	L-15759-Sp	Climacodon septentrionalis
CSE5	0	0	0	0	0	0	0	0	0	white	L-15956-Sp	Climacodon septentrionalis
CU6	0	0	0	0	0	0	0	0	0	white	FP-102206-Sp	Cerrena unicolor
DO1	0	0	0	0	0	0	0	0	0	white	FP-101820-Sp	Diplomitoporus overholtsii
DO2	0	0	0	0	0	0	0	0	0	white	HHB-3015-Sp	Diplomitoporus overholtsii
DO3	0	0	0	0	0	0	0	0	0	white	HHB-4146-Sp	Diplomitoporus overholtsii
DO4	0	0	0	0	0	0	0	0	0	white	HHB-9465-Sp	Diplomitoporus overholtsii
DS4	0	0	0	0	0	0	0	0	0	white	EWR-22-Sp	Dichomitus squalens
EG1	0	0	0	0	0	0	0	0	0	white	FP-106986-Sp	Exidia glandulosa
EG2	0	0.333333	0	0	0	0	0	0	0	white	HHB-12029-Sp	Exidia glandulosa
EG3	0	0	0	0	0	0	0	0	0	white	MJL-3566	Exidia glandulosa
EG4	0	0	0	0	0	0	0	0	0	white	OKM-3864-Sp	Exidia glandulosa
EG5	0	0	0	0	0	0	0	0	0	white	OKM-5115-Sp	Exidia glandulosa
ET2	0	0	0	0	0	0	0	0	0	white	Goheen C-T	Echinodontium tinctorium
ET3	0	0	0	0	0	0	0	0	0	white	SF-44-37	Echinodontium tinctorium
ET5	0	0	0	0	0	0	0	0	0	white	Mad-516-R	Echinodontium tinctorium
FF1	0	0	0	0	0	0	0	0	0	white	FP-59100	Fomes fomentarius
FS5	0	0	0	0	0	0	0	0	0	white	MJ24	Flavodon subulatus
GD1	0	0	0	0	0	0	0	0	0	white	FP-102050	Gloeoporus dichrous
GD2	0	0	0	0	0	0	0	0	0	white	FP-102318-Sp	Gloeoporus dichrous
GD3	0	0	0	0	0	0	0	0	0	white	FP-105267-Sp	Gloeoporus dichrous
GD4	0	0	0	0	0	0	0	0	0	white	FP-106899-Sp	Gloeoporus dichrous
GD5	0	0	0	0	0	0	0	0	0	white	FP-134973-Sp	Gloeoporus dichrous
GL1	0	0	0	0	0	0	0	0	0	white	C76/1	Ganoderma curtisii
GL2	0	0	0	0	0	0	0	0	0	white	C76/5	Ganoderma curtisii
HA1	0	0	0	0	0	0	0	0	0	white	HHB-8601-Sp	Hyphodontia alutacea
HB2	0	0	0	0	0	0	0	0	0	white	HHB-4938-Sp	Hypochnicium bombycinum
HC1	0	0	0	0	0	0	0	0	0	white	HHB-11978-Sp	Hymenochaete cinnemomea
HO2	0	0	0	0	0	0	0	0	0	white	HHB-11814	Hydnochaete olivacea
HO3	0	0	0	0	0	0	0	0	0	white	HHB-12090-Sp	Hydnochaete olivacea
HO4	0	0	0	0	0	0	0	0	0	white	HHB-276-Sp	Hydnochaete olivacea
HP1	0	0	0	0	0	0	0	0	0	white	FP-104426-Sp	Peniophorella pubera
HP2	0	0	0	0	0	0	0	0	0	white	FP-135153-Sp	Peniophorella pubera
HP3	0	0	0	0	0	0	0	0	0	white	L-10713-Sp	Peniophorella pubera
HS1	0	0	0	0	0	0	0	0	0	white	FP-101145-Sp	Lyomyces orientales
HS2	0	0	0	0	0	0	0	0	0	white	FP-101786-Sp	Lyomyces orientales
HS3	0	0	0	0	0	0	0	0	0	white	HHB-10406-Sp	Lyomyces orientales
HU1	0	0	0	0	0	0	0	0	0	brown	2018WI30	Hypsizygus ulmarius
HU10	0	0	0	0	0	0	0	0	0	brown	SRM-122-T	Hypsizygus ulmarius
HU2	0	0	0	0	0	0	0	0	0	brown	2018WI31	Hypsizygus ulmarius
HU3	0	0	0	0	0	0	0	0	0	brown	2018WI40	Hypsizygus ulmarius
HU8	0	0	0	0	0	0	0	0	0	brown	FP-97365-T	Hypsizygous ulmarius
HU9	0	0	0	0	0	0	0	0	0	brown	OKM-8213-Sp	Hypsizygous ulmarius
IL9	0	0	0	0	0	0	0	0	0	white	FP-86586-R	Irpex lacteus
LB2	0	0	0	0	0	0	0	0	0	white	FP-135261-Sp	Lenzites betulina
LC1	0	0	0	0	0	0	0	0	0	brown	AK-4(Ta)	Laetiporus conifericola
LC2	0	0	0	0	0	0	0	0	0	brown	CA-8(Td)	Laetiporus conifericola
LC3	0	0	0	0	0	0	0	0	0	brown	OR-1(Tc)	Laetiporus conifericola
LC4	0	0	0	0	0	0	0	0	0	brown	HHB15411(Td)	Laetiporus conifericola
LE1	0	0	0	0	0	0	0	0	0	white	FFP-62	Lentinula edodoes
LE2	0	0	0	0	0	0	0	0	0	white	FFP-730	Lentinula edodoes
LE3	0	0	0	0	0	0	0	0	0	white	FFP-QR	Lentinula edodoes
LE4	0	0	0	0	0	0	0	0	0	white	FP-140093-Sp	Lentinula edodoes
LE5	0	0	0	0	0	0	0	0	0	white	R26	Lentinula edodoes
LG1	0	0	0	0	0	0	0	0	0	brown	TJV-00-101(Ta)	Laetiporus gilbertsonii
LG2	0	0	0	0	0	0	0	0	0	brown	TJV-95-106(Ta)	Laetiporus gilbertsonii
LG3	0	0	0	0	0	0	0	0	0	brown	TJV-95-107(Ta)	Laetiporus gilbertsonii
LG4	0	0	0	0	0	0	0	0	0	brown	CA-13(Tc)	Laetiporus gilbertsonii
LG5	0	0	0	0	0	0	0	0	0	brown	CA-15(Ta)	Laetiporus gilbertsonii
LG7	0	0	0	0	0	0	0	0	0	brown	OR-2(Ta)	Laetiporus gilbertsonii
LH2	0	0	0	0	0	0	0	0	0	brown	HMC-2 (Tb)	Laetiporus huroniensis
LT2	0	0	0	0	0	0	0	0	0	white	FP-100141-R	Lentinus tigrinus
LT4	0	0	0	0	0	0	0	0	0	white	RLG-9953-Sp	Lentinus tigrinus
LT5	0	0	0	0	0	0	0	0	0	white	T-72	Lentinus tigrinus
OP1	0	0	0	0	0	0	0	0	0	white	FP-105838-R	Oxyporus populinus
OP2	0	0	0	0	0	0	0	0	0	white	K-187	Oxyporus populinus
PA3	0	0	0	0	0	0	0	0	0	white	MJL-1460-Sp	Phanerachaete laevis
PAJ1	0	0	0	0	0	0	0	0	0	white	FP-150134	Phanerochaete australis
PB1	0	0	0	0	0	0	0	0	0	white	FD-187	Phanerochaete burtii
PB2	0	0	0	0	0	0	0	0	0	white	FP-110361-Sp	Phanerochaete burtii
PB3	0	0	0	0	0	0	0	0	0	white	HHB-4618-Sp	Phanerochaete burtii
PCA1	0	0	0	0	0	0	0	0	0	white	FD-478	Phanerochaete carnosa
PCA2	0	0	0	0	0	0	0	0	0	white	HHB-10118-Sp	Phanerochaete carnosa
PG1	0	0	0	0	0	0	0	0	0	white	2018WI21 T-1	Fuscoporia gilva
PG3	0	0	0	0	0	0	0	0	0	white	2018WI42 T-1	Fuscoporia gilva
PJ1	0	0	0	0	0	0	0	0	0	white	FP-102566-Sp	Phlebiopsis gigantea
PJ2	0	0	1	1	1	1	1	0	0	white	FP-105925-R	Phlebiopsis gigantea
PJ3	0	0	0	0	0	0	0	0	0	white	HHB-11416-Sp	Phlebiopsis gigantea
PJ4	0	0	0	0	0	0	0	0	0	white	HHB-5153-Sp	Phlebiopsis gigantea
PJ5	0	0	0	0	0	0	0	0	0	white	MJL-2608-Sp	Phlebiopsis gigantea
PM2	0	0	0	0	0	0	0	0	0	white	JHG-366-Sp	Phanerochaete magnoliae
PM3	0	0	0	0	0	0	0	0	0	white	RLG-6782-Sp	Phanerochaete magnoliae
PO5	0	0	0	0	0	0	0	0	0	white	OKM-4347-Sp	Pleurotus ostreatus
PP1	0	0	0	0	0	0	0	0	0	brown	JM-1	Postia placenta
PP2	0	0	0	0	0	0	0	0	0	brown	Dietz-28L	Postia placenta
PPI1	0	0	0	0	0	0	0	0	0	white	FP-135215-T	Porodaedalea pini
PPI2	0	0	0	0	0	0	0	0	0	white	FP-135418-T	Porodaedalea pini
PPI3	0	0	0	0	0	0	0	0	0	white	MJL-855-Sp	Porodaedalea pini
PR5	0	0	0	0	0	0	0	0	0	white	HHB-15571-Sp	Phlebia radiata
PRH1	0	0	0	0	0	0	0	0	0	white	FD-569	Phanerochaete rhodella
PRH2	0	0	0	0	0	0	0	0	0	white	FD-482	Phanerochaete rhodella
PRO1	0	0	0	0	0	0	0	0	0	white	AZ-11-T	Phellinus robiniae
PRO2	0	0	0	0	0	0	0	0	0	white	FP-103442-T	Phellinus robiniae
PRO3	0	0	0	0	0	0	0	0	0	white	FP-135708-T	Phellinus robiniae
PRO4	0	0	0	0	0	0	0	0	0	white	HJD-1-T	Phellinus robiniae
PRO5	0	0	0	0	0	0	0	0	0	white	SRM-113-R	Phellinus robiniae
PS1	0	0	0	0	0	0	0	0	0	white	BKW-007	Trametes sanguinea
PS3	NA	0	0	0	0	0	0	0	0	white	FP-135312	Trametes sanguinea
PSA1	0	0	0	0	0	0	0	0	0	white	HHB-11833-Sp	Phanerochaete sanguinocarnosa
PSA2	0	0	0	0	0	0	0	0	0	white	HHB-4307-Sp	Phanerochaete sanguinocarnosa
PSO1	0	0	0	0	0	0	0	0	0	white	HHB-11458-Sp	Phanerochaete sordida
PSO2	0	0	0	0	0	0	0	0	0	white	HHB-8122-Sp	Phanerochaete sordida
PSO5	0	0	0	0	0	0	0	0	0	white	HHB-7423-Sp	Phanerochaete sordida
PSQ1	0	0	0	0	0	0	0	0	0	white	HHB-12042-Sp	Polyporous squamosus
PSQ2	0	0	0	0	0	0	0	0	0	white	L-15431-Sp	Polyporous squamosus
PSQ3	0	0	0	0	0	0	0	0	0	white	OKM-6270-Sp	Polyporous squamosus
RA2	0	0	0	0	0	0	0	0	0	white	UT-36212-T	Ramaria apiculata
RB1	0	0	0	0	0	0	0	0	0	white	HHB-10731-Sp	Resinicium bicolor
RB2	0	0	0	0	0	0	0	0	0	white	HHB-11273-Sp	Resinicium bicolor
RB5	0	0	0	0	0	0	0	0	0	white	WLS-128-52	Resinicium bicolor
RU3	0	0	0	0	0	0	0	0	0	white	L-3417-R	Physisporinus vitreus
SB1	0	0	0	0	0	0	0	0	0	unknown	ME-455	Sistostrema brinkmanii
SB2	0	0	0	0	0	0	0	0	0	unknown	MJ-50143	Sistostrema brinkmanii
SB3	0	0	0	0	0	0	0	0	0	unknown	FP-133198-Sp	Sistostrema brinkmanii
SB4	0	0	0	0	0	0	0	0	0	unknown	FP-100507-Sp	Sistostrema brinkmanii
SB5	0	0	0	0	0	0	0	0	0	unknown	SH 4 CB	Sistostrema brinkmanii
SC1	0	0	0	0	0	0	0	0	0	white	KKN2014–2	Schizophyllume commune
SC2	0	0	0	0	0	0	0	0	0	white	FD-155	Schizophyllume commune
SC3	0	0	0	0	0	0	0	0	0	white	FP-125035-Sp	Schizophyllume commune
SC4	0	0	0	0	0	0	0	0	0	white	RLG-9966-Sp	Schizophyllume commune
SC5	0	0	0	0	0	0	0	0	0	white	FP-101971-Sp	Schizophyllume commune
SO1	0	0	0	0	0	0	0	0	0	white	2018WI47A T-1	Stereum ostrea
SO2	0	0	0	0	0	0	0	0	0	white	2018 WI19 T-2	Stereum ostrea
SO3	0	0	0	0	0	0	0	0	0	white	2019WI2 R-2	Stereum ostrea
SO5	0	0	0	0	0	0	0	0	0	white	2019WI3 R-1	Stereum ostrea
TC1	0	0	0	0	0	0	0	0	0	white	FP-135263-Sp	Trametes cervina
TC3	0	0	0	0	0	0	0	0	0	white	RLG-15183-Sp	Trametes cervina
TC4	0	0	0	0	0	0	0	0	0	white	TJV-93-216-T	Trametes cervina
TF3	0	0	0	0	0	0	0	0	0	white	RLG-6843-Sp	Trechispora nivea
TVI2	0	0	0	0	0	0	0	0	0	white	FP-86588-Sp	Trametes villosa
WC1	0	0	0	0	0	0	0	0	0	brown	FP-71692-R	Wolfiporia cocos
WC10	0	0	0	0	0	0	0	0	0	brown	Parks-5	Wolfiporia cocos
WC11	0	0	0	0	0	0	0	0	0	brown	Priel-B-25	Wolfiporia cocos
WC12	0	0	0	0	0	0	0	0	0	brown	San Marcos	Wolfiporia cocos
WC13	0	0	0	0	0	0	0	0	0	brown	MES3135	Wolfiporia cocos
WC14	0	0	0	0	0	0	0	0	0	brown	FuLIng1	Wolfiporia cocos
WC2	0	0	0	0	0	0	0	0	0	brown	FP-90850-Sp	Wolfiporia cocos
WC3	0	0	0	0	0	0	0	0	0	brown	FP-90886-T	Wolfiporia cocos
WC4	0	0	0	0	0	0	0	0	0	brown	FP-97438-Sp	Wolfiporia cocos
WC5	0	0	0	0	0	0	0	0	0	brown	HTE-45	Wolfiporia cocos
WC6	0	0	0	0	0	0	0	0	0	brown	Log-WH-45-A	Wolfiporia cocos
WC7	0	0	0	0	0	0	0	0	0	brown	MD-104-R	Wolfiporia cocos
WC8	0	0	0	0	0	0	0	0	0	brown	MD-106-R	Wolfiporia cocos
WC9	0	0	0	0	0	0	0	0	0	brown	MD-275	Wolfiporia cocos

## Sheet: Variations
Table S6. Inter and Intra species variation of dye decolorization.
Taxa	SMD	SD	p-value	total isolates	decolor isolates	Ptg(%)
Laetiporus huroniensis	-0.596321	0.5	0.960823	4	3	75		SMD > 0 indicates decolorization is better than the average of 320 isolates
Trametes villosa	0.082572	2.12132	0.94782	2	1	50		SMD < 0 indicates decolorization is lower than average
Hypochnicium bombycinum	-0.0401538	1.52753	0.809055	3	2	66.6667
Phanerachaete laevis	-0.0401538	1.52753	0.809055	3	2	66.6667		p-value tested whether the decolorization level is statisitally different from the whole collection
Phanerochaete sordida	-0.31259	1.26491	0.786982	6	3	50
Antrodia heteromorpha	-0.729575	0.547723	0.733707	5	3	60		Species with NA have only one isolate within the species
Phanerochaete australis	0.405811	2.82843	0.72706	2	1	50
Physisporinus vitreus	-0.115556	0.957427	0.708022	5	3	60
Lentinus tigrinus	-0.290976	1.73205	0.682231	5	2	40
Flavodon subulatus	-0.154531	1.09545	0.633619	5	4	80
Postia placenta	0.430872	2.3094	0.620567	5	2	40
Fomes fomentarius	0.684861	3.53553	0.550034	2	1	50
Trametes sanguinea	0.684861	3.53553	0.550034	3	1	33.3333
Serpula himantiodes	NA	NA	0.516715	1	1	100
Lenzites betulina	0.448218	2	0.508647	3	2	66.6667
Corticium appalachiense	-0.971258	0.57735	0.413003	3	1	33.3333
Phanerochaete carnosa	-0.971258	0.57735	0.413003	3	1	33.3333
Phanerochaete magnoliae	-0.971258	0.57735	0.413003	3	1	33.3333
Phanerochaete rhodella	-0.971258	0.57735	0.413003	3	1	33.3333
Hydnochaete olivacea	-0.49674	1.5	0.410923	6	1	16.6667
Crepidotus subverracisporus	NA	NA	0.383127	3	0	0
Hymenochaete cinnemomea	NA	NA	0.383127	1	0	0
Hyphodontia alutacea	NA	NA	0.383127	1	0	0
Ramaria apiculata	NA	NA	0.383127	3	0	0
Trechispora nivea	NA	NA	0.383127	3	0	0
Phanerochaete ericina	0.0978838	1	0.332716	4	4	100
Agrocybe praecox	-0.752307	1	0.325916	4	1	25
Inonotus andersonii	1.00263	0.707107	0.251955	2	2	100
Polyporous squamosus	-1.06596	0.5	0.251945	4	1	25
Resinicium bicolor	-1.06596	0.5	0.251945	5	1	20
Dichomitus squalens	0.657839	1.30384	0.2313	5	4	80
Botryobasidium subcoronatum	-1.47338	0	0.216203	3	0	0
Ganoderma curtisii	-1.47338	0	0.216203	2	0	0
Oxyporus populinus	-1.47338	0	0.216203	2	0	0
Phanerochaete sanguinocarnosa	-1.47338	0	0.216203	2	0	0
Phlebia radiata	0.758373	1.81659	0.159133	5	4	80
Pleurotus ostreatus	0.47179	1.63299	0.157883	7	6	85.7143
Stereum ostrea	-1.12612	0.447214	0.157184	5	1	20
Fuscoporia gilva	0.465064	1.73205	0.155662	9	7	77.7778
Athelia decipiens	-1.47338	0	0.129751	3	0	0
Echinodontium tinctorium	-1.47338	0	0.129751	5	0	0
Lyomyces orientales	-1.47338	0	0.129751	4	0	0
Peniophorella pubera	-1.47338	0	0.129751	3	0	0
Phanerochaete burtii	-1.47338	0	0.129751	3	0	0
Porodaedalea pini	-1.47338	0	0.129751	3	0	0
Trametes cubensis	1.37317	1	0.0846517	3	3	100
Laetiporus gilbertsonii	-0.978651	0.755929	0.0836644	7	1	14.2857
Diplomitoporus overholtsii	-1.47338	0	0.0802946	4	0	0
Laetiporus conifericola	-1.47338	0	0.0802946	4	0	0
Trametes cervina	-1.47338	0	0.0802946	4	0	0
Trametes suaveolens	1.10997	1.25831	0.0700462	5	4	80
Trametes elegans	1.79971	0.57735	0.0562767	3	3	100
Climacodon septentrionalis	-1.47338	0	0.0506515	5	0	0
Exidia glandulosa	-1.47338	0	0.0506515	5	0	0
Gloeoporus dichrous	-1.47338	0	0.0506515	5	0	0
Lentinula edodoes	-1.47338	0	0.0506515	5	0	0
Phellinus robiniae	-1.47338	0	0.0506515	5	0	0
Phlebiopsis gigantea	-1.47338	0	0.0506515	5	0	0
Schizophyllume commune	-1.47338	0	0.0506515	5	0	0
Sistostrema brinkmanii	-1.47338	0	0.0506515	5	0	0
Phanerochaete chrysosporium	1.61211	1.1547	0.0505896	3	3	100
Trametes pubescens	1.4211	0.816497	0.0483828	4	4	100
Hypsizygus ulmarius	-1.47338	0	0.0323847	9	0	0
Trametes conchifer	1.77787	1.52753	0.0309977	3	3	100
Trametes hirsuta	2.02646	0.957427	0.0121636	4	4	100
Phlebia serialis	1.83732	1.14018	0.00683329	5	5	100
Irpex lacteus	1.14603	1.72884	0.00574573	10	9	90
Gloeophyllum sepiarium	2.29538	0.447214	0.00411475	5	5	100
Steccherinum tenue	2.29538	0.447214	0.00411475	5	5	100
Bjerkandera adusta	1.46502	2.18581	0.00345383	9	7	77.7778
Wolfiporia cocos	-1.47338	0	0.00115872	14	0	0
Cerrena unicolor	1.66422	1.77639	0.00039948	10	9	90
Trametes versicolor	2.33695	1.13529	8.94218e-06	10	10	100
							95.3086
							32.478

## Sheet: Orthogroups
Table S7. Overall statistics of orthogroups identified in the 14 genomes.
Number of species	14
Number of genes	206821
Number of genes in orthogroups	183635
Number of unassigned genes	23186
Percentage of genes in orthogroups	88.8
Percentage of unassigned genes	11.2
Number of orthogroups	17482
Number of species-specific orthogroups	6338
Number of genes in species-specific orthogroups	25324
Percentage of genes in species-specific orthogroups	12.2
Mean orthogroup size	10.5
Median orthogroup size	8
G50 (assigned genes)	15
G50 (all genes)	14
O50 (assigned genes)	3762
O50 (all genes)	4564
Number of orthogroups with all species present	4408
Number of single-copy orthogroups	1846
Average number of genes per-species in orthogroup	Number of orthogroups	Percentage of orthogroups	Number of genes	Percentage of genes
<1	11065	63.3	54281	29.6
1	5641	32.3	90065	49
2	425	2.4	14073	7.7
3	151	0.9	7194	3.9
4	78	0.4	4784	2.6
5	36	0.2	2683	1.5
6	30	0.2	2698	1.5
7	21	0.1	2172	1.2
8	9	0.1	1052	0.6
9	7	0	927	0.5
10	3	0	442	0.2
2022-11-15	11	0.1	1946	1.1
16-20	5	0	1318	0.7
21-50	0	0	0	0
51-100	0	0	0	0
101-150	0	0	0	0
151-200	0	0	0	0
201-500	0	0	0	0
501-1000	0	0	0	0
1001+	0	0	0	0
Number of species in orthogroup	Number of orthogroups
1	6338
2	1834
3	862
4	594
5	319
6	229
7	189
8	206
9	203
10	239
11	299
12	507
13	1255
14	4408

## Sheet: Gene family sum
Table S8. The functional known genome families identified from the 14 genomes.
FamilyID	Description	Bjead	Cerun	Fomfom	Irplac	Pleos	Trasa	Trapub	Trave	Wolco	Phlgi	Echtin	Lenedo	Schco	Exigl
IPR011009	Protein kinase-like domain superfamily	310	306	273	222	226	280	232	267	199	194	237	272	216	631
IPR027417	P-loop containing nucleoside triphosphate hydrolase	275	253	234	311	268	265	227	218	296	251	246	290	229	491
IPR036291	NAD(P)-binding domain superfamily	182	190	218	242	175	199	235	238	229	179	226	188	230	519
IPR001810	F-box domain	238	87	135	194	92	80	119	143	63	86	191	123	387	696
IPR036396	Cytochrome P450 superfamily	190	189	190	158	143	127	177	184	198	130	158	116	119	175
IPR029058	Alpha/Beta hydrolase fold	148	144	161	153	157	148	170	182	126	136	167	152	140	269
IPR036259	MFS transporter superfamily	176	144	174	178	142	143	155	153	140	146	140	163	151	190
IPR036322	WD40-repeat-containing domain superfamily	222	120	129	144	133	175	126	120	126	114	136	146	126	199
IPR036047	F-box-like domain superfamily	157	136	157	147	90	79	90	100	88	107	93	65	174	521
IPR017853	Glycoside hydrolase superfamily	74	82	102	79	87	77	80	91	63	71	78	87	80	174
IPR040976	Fungal-type protein kinase	176	76	140	73	102	119	77	89	63	60	62	47	109	21
IPR012337	Ribonuclease H-like superfamily	71	58	40	77	65	97	124	141	74	40	22	43	85	202
IPR029063	S-adenosyl-L-methionine-dependent methyltransferase	72	56	88	94	68	68	63	65	76	68	72	83	74	113
IPR036188	FAD/NAD(P)-binding domain superfamily	66	50	74	69	57	43	55	52	51	83	57	82	56	132
IPR011333	SKP1/BTB/POZ domain superfamily	77	45	96	47	29	48	101	126	48	53	97	29	64	62
IPR002893	Zinc finger, MYND-type	80	61	46	102	18	32	79	93	12	43	36	32	108	158
IPR035979	RNA-binding domain superfamily	64	63	61	71	61	65	60	60	61	71	61	70	61	62
IPR016024	Armadillo-type fold	61	54	56	63	59	55	66	58	53	54	59	60	58	70
IPR036236	Zinc finger C2H2 superfamily	52	41	40	42	48	38	47	47	39	51	44	47	65	112
IPR021109	Aspartic peptidase domain superfamily	63	47	45	55	35	76	62	79	41	49	35	29	32	63
IPR007219	Transcription factor domain, fungi	48	36	40	47	36	36	40	40	44	48	38	65	61	46
IPR036812	NADP-dependent oxidoreductase domain superfamily	56	40	41	42	27	48	48	63	43	41	36	31	48	60
IPR016181	Acyl-CoA N-acyltransferase	41	40	40	44	30	42	37	44	37	43	46	40	36	95
IPR011990	Tetratricopeptide-like helical domain superfamily	34	37	40	39	45	43	46	52	42	35	48	42	41	59
IPR041078	Plavaka transposase	53	94	12	41	28	35	49	34	21	35	26	49	31	74
IPR023395	Mitochondrial carrier domain superfamily	39	40	39	44	35	40	34	39	42	40	38	38	39	49
IPR036249	Thioredoxin-like superfamily	28	31	45	48	35	39	41	45	33	31	28	35	40	52
IPR036864	Zn(2)-C6 fungal-type DNA-binding domain superfamily	31	35	37	36	28	37	36	45	27	27	26	44	38	76
IPR010730	Heterokaryon incompatibility	1	19	88	0	40	47	120	176	22	0	2	0	0	0
IPR040521	Kyakuja-Dileera-Zisupton transposase	59	50	3	32	36	41	60	39	18	8	35	15	28	74
IPR011032	GroES-like superfamily	24	21	47	49	14	31	44	45	40	23	18	38	30	31
IPR038765	Papain-like cysteine peptidase superfamily	28	31	26	37	31	28	27	27	26	31	23	37	30	47
IPR012132	Glucose-methanol-choline oxidoreductase	40	24	35	25	43	22	25	22	15	23	44	25	24	41
IPR015424	Pyridoxal phosphate-dependent transferase	26	27	40	26	25	27	32	31	28	24	21	28	31	37
IPR013320	Concanavalin A-like lectin/glucanase domain superfamily	20	21	33	23	28	26	27	32	19	25	25	31	27	52
IPR000873	AMP-dependent synthetase/ligase	32	24	20	28	20	24	24	26	26	40	21	28	29	27
IPR032466	Metal-dependent hydrolase	22	21	26	23	23	23	30	22	22	23	22	29	22	37
IPR036691	Endonuclease/exonuclease/phosphatase superfamily	24	14	20	19	21	43	19	49	14	13	11	21	21	55
IPR036770	Ankyrin repeat-containing domain superfamily	18	17	17	38	17	15	24	21	25	16	26	42	39	26
IPR009057	Homeobox-like domain superfamily	23	20	20	24	20	19	19	26	17	22	20	36	22	37
IPR001338	Hydrophobin	29	30	45	22	29	23	34	40	5	18	3	15	12	15
IPR036869	Chaperone J-domain superfamily	21	22	24	23	20	21	21	22	26	18	22	23	18	32
IPR016135	Ubiquitin-conjugating enzyme/RWD-like	22	23	22	24	21	21	21	22	22	22	22	22	22	25
IPR009072	Histone-fold	21	23	20	23	21	19	19	19	21	21	23	22	21	35
IPR029044	Nucleotide-diphospho-sugar transferases	21	23	21	18	19	19	20	19	21	19	17	20	21	48
IPR036852	Peptidase S8/S53 domain superfamily	7	13	41	16	14	29	31	33	20	23	25	13	7	33
IPR005828	Major facilitator, sugar transporter-like	19	23	24	19	22	20	24	19	20	19	20	27	28	17
IPR029055	Nucleophile aminohydrolases, N-terminal	19	22	25	21	18	20	20	20	22	19	19	29	21	24
IPR011008	Dimeric alpha-beta barrel	35	15	23	27	18	17	22	25	6	23	10	11	16	30
IPR036910	High mobility group box domain superfamily	17	16	17	14	15	20	29	33	13	14	22	23	27	16
IPR008972	Cupredoxin	11	31	21	12	24	14	18	19	10	15	24	20	9	47
IPR036875	Zinc finger, CCHC-type superfamily	23	16	10	6	18	27	26	12	70	5	3	3	6	42
IPR029021	Protein-tyrosine phosphatase-like	24	17	19	19	22	19	18	19	18	17	18	18	18	20
IPR004242	Transposon, En/Spm-like	23	14	11	16	15	38	39	22	21	6	2	16	14	25
IPR010255	Haem peroxidase superfamily	24	25	21	15	13	14	23	29	4	14	8	14	4	53
IPR001841	Zinc finger, RING-type	20	15	17	18	11	25	16	17	29	15	15	15	21	25
IPR036866	Ribonuclease Z/Hydroxyacylglutathione hydrolase-like	17	15	23	15	15	20	23	18	20	16	17	17	14	26
IPR004843	Calcineurin-like phosphoesterase domain, ApaH type	20	15	20	21	16	17	19	20	18	16	18	16	15	25
IPR035992	Ricin B-like lectins	21	15	8	28	28	10	10	10	16	31	13	13	11	41
IPR001214	SET domain	14	23	17	19	19	13	17	15	14	15	19	15	29	25
IPR043502	DNA/RNA polymerase superfamily	12	23	5	10	17	16	19	23	15	10	9	17	27	50
IPR008928	Six-hairpin glycosidase superfamily	11	31	16	31	11	9	9	12	13	13	35	19	17	24
IPR036908	RlpA-like domain superfamily	20	14	21	20	11	17	14	18	16	16	17	19	20	22
IPR005103	Glycoside hydrolase, family 61	26	16	18	16	28	14	15	18	1	15	15	11	22	30
IPR011011	Zinc finger, FYVE/PHD-type	15	15	15	20	15	18	21	18	12	14	15	20	15	24
IPR008936	Rho GTPase activation protein	15	15	15	17	17	15	15	15	18	16	15	17	15	22
IPR029033	Histidine phosphatase superfamily	14	16	15	16	15	15	16	15	15	14	15	17	13	26
IPR029071	Ubiquitin-like domain superfamily	14	14	14	16	17	14	14	16	14	15	15	18	16	17
IPR002293	Amino acid/polyamine transporter I	17	14	23	17	12	11	13	13	12	18	14	13	10	26
IPR007269	Isoprenylcysteine carboxyl methyltransferase	18	13	18	21	21	22	16	14	13	23	12	6	6	7
IPR036412	HAD-like superfamily	16	12	20	15	13	11	15	14	13	15	13	16	20	17
IPR001806	Small GTPase	14	14	15	14	14	14	12	15	14	15	14	15	15	21
IPR036318	FAD-binding, type PCMH-like superfamily	8	15	17	9	22	15	10	11	13	10	18	14	17	23
IPR043129	ATPase, nucleotide binding domain	19	7	16	12	8	9	8	11	16	14	26	11	15	28
IPR008978	HSP20-like chaperone	13	13	17	15	11	16	13	16	13	10	12	13	14	21
IPR021765	Mycotoxin biosynthesis protein UstYa-like	3	28	10	7	17	11	8	13	19	11	19	11	4	33
IPR001019	Guanine nucleotide binding protein (G-protein), alpha subunit	17	14	15	15	11	14	16	14	14	13	11	14	14	10
IPR000210	BTB/POZ domain	12	19	9	35	5	7	13	11	5	8	22	5	21	16
IPR005123	Oxoglutarate/iron-dependent dioxygenase	11	6	30	15	9	10	13	14	11	9	5	7	17	28
IPR008949	Isoprenoid synthase domain superfamily	9	16	21	10	13	13	13	15	14	9	9	12	8	23
IPR011010	DNA breaking-rejoining enzyme, catalytic core	12	10	1	9	6	10	6	9	6	9	4	50	9	43
IPR029069	HotDog domain superfamily	13	12	12	16	15	13	12	12	9	12	15	17	12	14
IPR001155	NADH:flavin oxidoreductase/NADH oxidase, N-terminal	4	14	16	21	13	10	13	15	8	6	12	14	22	14
IPR015797	NUDIX hydrolase-like domain superfamily	13	13	12	13	14	14	9	13	12	15	13	14	12	14
IPR036915	Cyclin-like superfamily	14	10	11	16	10	10	10	11	11	13	16	20	16	12
IPR011050	Pectin lyase fold/virulence factor	9	11	17	9	16	10	10	12	9	12	12	19	9	20
IPR032710	NTF2-like domain superfamily	9	17	10	11	9	9	8	10	9	9	7	10	15	42
IPR035899	Dbl homology (DH) domain superfamily	11	14	12	15	11	13	11	10	14	11	11	13	12	14
IPR026992	Non-haem dioxygenase N-terminal domain	12	8	14	12	10	15	11	11	14	14	14	12	10	13
IPR016197	Chromo-like domain superfamily	22	5	5	5	21	7	22	13	13	8	3	4	12	27
IPR010920	LSM domain superfamily	12	12	12	12	13	12	9	12	12	12	12	12	12	12
IPR036928	Amidase signature (AS) superfamily	16	11	14	11	9	12	11	12	13	11	12	12	6	14
IPR036457	PPM-type phosphatase domain superfamily	9	7	10	8	9	15	17	18	11	9	9	13	13	16
IPR011992	EF-hand domain pair	12	11	11	11	10	11	11	11	11	11	14	12	11	16
IPR036638	Helix-loop-helix DNA-binding domain superfamily	12	12	10	13	10	11	11	11	10	12	11	14	13	13
IPR012340	Nucleic acid-binding, OB-fold	11	11	11	13	11	11	11	11	12	11	11	12	9	17
IPR009100	Acyl-CoA dehydrogenase/oxidase, N-terminal and middle domain superfamily	9	8	11	9	13	11	14	15	11	13	10	9	9	10
IPR036028	SH3-like domain superfamily	11	10	10	9	10	11	10	10	9	10	10	13	10	18
IPR043519	Nucleotidyltransferase superfamily	11	9	9	9	12	9	11	13	11	8	13	10	14	9
IPR029045	ClpP/crotonase-like domain superfamily	8	10	12	10	12	9	9	9	10	9	13	12	11	12
IPR002867	IBR domain	14	10	16	10	6	10	14	15	10	9	6	5	11	9
IPR000330	SNF2-related domain	11	10	8	9	9	8	12	8	9	10	13	14	9	15
IPR013595	Peptidase S33 tripeptidyl aminopeptidase-like, C-terminal	20	3	20	3	6	9	14	11	1	6	0	1	16	34
IPR036390	Winged helix DNA-binding domain superfamily	8	8	10	8	9	9	9	10	11	11	8	10	12	19
IPR020471	Aldo-keto reductase	6	12	10	10	17	11	9	8	10	10	6	8	8	17
IPR029000	Cyclophilin-like domain superfamily	10	9	10	11	8	10	10	10	10	10	9	11	10	12
IPR001499	GPCR fungal pheromone mating factor, STE3	5	15	7	4	8	5	6	6	5	7	53	7	5	6
IPR018466	Kre9/Knh1 family	8	11	10	8	12	11	10	12	11	9	8	10	9	10
IPR036282	Glutathione S-transferase, C-terminal domain superfamily	19	7	11	5	1	8	13	14	9	9	2	2	0	38
IPR018712	Domain of unknown function DUF2235	9	11	10	9	15	5	5	5	4	19	10	6	5	25
IPR000679	Zinc finger, GATA-type	10	10	10	9	8	8	9	7	10	12	9	14	13	9
IPR000195	Rab-GTPase-TBC domain	9	9	8	13	13	9	10	11	8	9	9	9	9	12
IPR029060	PIN-like domain superfamily	8	11	6	7	8	8	8	8	9	9	8	27	8	11
IPR017946	PLC-like phosphodiesterase, TIM beta/alpha-barrel domain superfamily	9	9	9	10	10	9	9	9	6	8	7	10	12	17
IPR002938	FAD-binding domain	4	4	9	13	10	6	6	8	28	4	12	11	15	3
IPR019410	Lysine methyltransferase	9	11	9	11	9	8	7	9	8	9	10	11	9	10
IPR007855	RNA-dependent RNA polymerase, eukaryotic-type	12	5	8	8	7	7	9	7	8	13	14	10	10	8
IPR036427	Bromodomain-like superfamily	8	10	9	8	7	8	11	8	8	8	9	9	8	14
IPR016161	Aldehyde/histidinol dehydrogenase	9	7	9	8	9	7	7	6	9	10	18	10	7	8
IPR011051	RmlC-like cupin domain superfamily	6	13	8	9	2	7	11	8	6	11	9	6	5	23
IPR002885	Pentatricopeptide repeat	8	8	8	12	8	8	8	7	12	9	8	11	8	9
IPR007484	Peptidase M28	7	7	8	6	12	7	9	8	7	6	9	6	11	20
IPR018608	Gti1/Pac2 family	8	9	9	9	8	9	9	9	8	8	12	8	6	10
IPR036465	von Willebrand factor A-like domain superfamily	17	13	9	8	8	5	5	4	8	9	8	5	6	16
IPR027267	AH/BAR domain superfamily	9	8	8	8	10	9	7	10	8	8	7	9	9	11
IPR025476	Helitron helicase-like domain	14	2	0	6	7	18	2	15	5	5	10	12	11	13
IPR013130	Ferric reductase transmembrane component-like domain	11	8	9	10	6	10	11	11	6	7	11	5	7	7
IPR029035	DHS-like NAD/FAD-binding domain superfamily	6	8	9	9	7	10	9	9	7	7	11	8	8	11
IPR000537	UbiA prenyltransferase family	5	6	10	10	3	3	7	9	10	4	14	10	20	6
IPR004841	Amino acid permease/ SLC12A domain	10	8	9	7	7	7	7	9	10	10	7	7	9	10
IPR036890	Histidine kinase/HSP90-like ATPase superfamily	8	6	6	13	6	6	6	6	6	8	8	7	11	20
IPR004000	Actin family	8	8	8	8	9	8	8	8	8	9	9	8	9	9
IPR004813	Oligopeptide transporter, OPT superfamily	5	6	8	4	8	9	10	9	12	6	7	8	12	12
IPR008984	SMAD/FHA domain superfamily	8	7	7	9	13	8	6	7	7	7	9	11	8	9
IPR008942	ENTH/VHS	8	7	9	9	7	7	7	8	8	8	8	7	9	13
IPR004827	Basic-leucine zipper domain	7	7	7	8	7	9	7	7	8	7	7	13	10	8
IPR011057	Mss4-like superfamily	9	5	5	14	6	4	4	4	5	11	4	7	13	21
IPR027450	Alpha-ketoglutarate-dependent dioxygenase AlkB-like	7	7	7	7	6	7	8	8	9	7	7	7	6	18
IPR036871	PX domain superfamily	9	8	8	7	7	8	8	8	8	7	7	8	8	9
IPR029030	Caspase-like domain superfamily	11	11	9	5	5	8	5	7	13	9	6	5	9	6
IPR000717	Proteasome component (PCI) domain	7	7	8	8	7	8	8	6	7	7	12	9	7	6
IPR005629	Beta-glucan synthesis-associated protein Skn1/Kre6/Sbg1	7	7	7	4	9	6	7	6	7	6	9	7	11	12
IPR004875	DDE superfamily endonuclease domain	8	7	0	9	3	10	2	8	27	2	0	3	11	15
IPR003663	Sugar/inositol transporter	6	6	10	7	5	7	10	9	6	5	6	8	11	9
IPR036865	CRAL-TRIO lipid binding domain superfamily	7	7	6	7	6	7	8	7	10	9	8	6	6	11
IPR036420	BRCT domain superfamily	8	6	7	5	7	7	6	6	9	8	6	12	7	10
IPR009091	Regulator of chromosome condensation 1/beta-lactamase-inhibitor protein II	8	7	8	9	6	8	6	5	7	7	8	7	6	12
IPR032816	SNARE associated Golgi protein	5	6	9	7	5	7	13	11	5	5	7	8	7	8
IPR011330	Glycoside hydrolase/deacetylase, beta/alpha-barrel	5	7	12	6	13	5	5	5	5	5	7	8	7	13
IPR002213	UDP-glucuronosyl/UDP-glucosyltransferase	9	6	8	2	0	22	14	19	1	2	0	9	6	3
IPR003165	Piwi domain	8	7	8	7	5	7	4	4	8	7	6	9	10	11
IPR033433	Domain of unknown function DUF5127	6	2	4	4	2	3	5	11	31	2	8	7	5	11
IPR007568	RTA-like protein	7	6	5	7	4	7	6	11	5	6	5	8	12	12
IPR036612	K Homology domain, type 1 superfamily	7	7	7	7	7	7	7	7	7	7	7	8	7	9
IPR036265	HIT-like superfamily	8	7	9	8	10	7	5	6	5	7	7	7	7	7
IPR013057	Amino acid transporter, transmembrane domain	7	7	8	8	6	6	7	6	8	7	10	6	5	9
IPR018392	LysM domain	4	5	7	5	7	5	4	6	4	7	9	6	5	24
IPR036389	Ribonuclease III, endonuclease domain superfamily	7	6	8	7	6	9	11	6	5	7	5	8	5	8
IPR005024	Snf7 family	7	7	7	8	6	7	6	5	7	8	7	7	8	8
IPR000008	C2 domain	9	6	9	16	6	7	5	6	4	10	4	5	4	6
IPR013126	Heat shock protein 70 family	6	12	6	6	6	6	6	6	6	6	13	5	6	7
IPR001208	MCM domain	7	6	6	6	6	6	8	6	6	7	13	6	7	6
IPR036855	Zinc finger, CCCH-type superfamily	7	8	7	8	5	5	4	5	5	7	6	6	9	12
IPR015915	Kelch-type beta propeller	6	8	7	6	7	8	7	6	6	7	7	7	7	5
IPR011047	Quinoprotein alcohol dehydrogenase-like superfamily	6	6	6	9	7	6	5	5	6	6	5	5	5	17
IPR031646	Vacuolar protein sorting-associated protein 13, second N-terminal domain	9	2	13	4	0	14	8	16	3	4	0	3	5	12
IPR032805	Wax synthase domain	3	2	3	4	9	6	6	5	11	5	13	7	11	8
IPR005804	Fatty acid desaturase domain	7	11	4	5	6	4	10	10	4	9	6	5	7	5
IPR008427	Extracellular membrane protein, CFEM domain	4	4	9	3	6	9	9	10	4	3	6	7	8	11
IPR005937	26S proteasome regulatory subunit P45-like	6	6	6	6	6	6	7	7	6	6	9	7	6	9
IPR023578	Ras guanine nucleotide exchange factor domain superfamily	5	9	5	8	7	5	5	5	6	6	8	9	7	7
IPR009571	Membrane protein SUR7/Rim9-like, fungi	7	7	9	7	7	5	5	5	7	6	4	6	6	11
IPR003819	TauD/TfdA-like domain	8	5	6	7	5	5	4	4	6	9	6	9	6	11
IPR002123	Phospholipid/glycerol acyltransferase	7	6	6	7	6	6	6	6	9	7	6	6	6	7
IPR004853	Sugar phosphate transporter domain	6	8	6	6	6	6	6	8	7	6	6	6	7	7
IPR004648	Tetrapeptide transporter, OPT1/isp4	7	8	5	7	7	7	6	6	5	8	6	5	4	9
IPR012338	Beta-lactamase/transpeptidase-like	7	2	5	5	3	5	6	7	2	3	8	4	4	29
IPR006076	FAD dependent oxidoreductase	6	6	7	6	5	6	6	5	7	6	7	7	9	7
IPR031728	Beta-glucuronidase, C-terminal	5	8	11	5	4	7	8	10	3	5	7	5	1	10
IPR000028	Chloroperoxidase	4	2	5	3	4	4	3	3	5	4	5	10	3	34
IPR036052	Tryptophan synthase beta subunit-like PLP-dependent enzyme	6	6	6	7	5	7	7	7	8	6	6	5	5	8
IPR001248	Purine-cytosine permease	8	3	8	6	4	6	6	8	13	6	6	5	5	4
IPR023296	Glycosyl hydrolase, five-bladed beta-propellor domain superfamily	5	6	9	3	8	2	5	4	1	5	3	4	13	20
IPR016292	Epoxide hydrolase	5	8	9	6	4	6	7	11	3	5	5	4	6	8
IPR008521	Magnesium transporter NIPA	6	6	7	6	5	8	7	7	5	6	6	6	5	7
IPR036380	Isochorismatase-like superfamily	7	7	7	4	4	6	7	5	4	7	5	7	5	12
IPR011257	DNA glycosylase	5	5	6	5	6	6	6	11	7	5	7	5	6	7
IPR004045	Glutathione S-transferase, N-terminal	5	7	9	4	5	7	6	5	4	7	11	3	7	6
IPR012317	Poly(ADP-ribose) polymerase, catalytic domain	9	9	6	13	4	3	4	3	7	4	2	6	12	4
IPR001087	GDSL lipase/esterase	6	8	10	3	5	4	3	3	3	4	4	7	8	18
IPR036026	Seven-hairpin glycosidases	6	6	6	8	9	5	5	5	5	6	5	6	6	8
IPR000262	FMN-dependent dehydrogenase	7	5	5	6	5	6	5	5	9	7	9	8	6	3
IPR003347	JmjC domain	10	3	4	10	13	3	8	9	3	4	7	3	3	6
IPR003864	Calcium-dependent channel, 7TM region, putative phosphate	7	6	5	6	7	5	6	6	5	8	5	6	6	8
IPR020568	Ribosomal protein S5 domain 2-type fold	6	6	7	6	6	6	5	5	6	6	6	6	6	9
IPR015947	PUA-like superfamily	5	5	5	7	7	6	7	6	6	6	5	7	5	8
IPR036005	Creatinase/aminopeptidase-like	5	6	6	7	6	7	6	6	5	5	8	6	5	7
IPR037525	Velvet domain	4	3	5	5	4	7	6	8	11	4	4	6	5	12
IPR029062	Class I glutamine amidotransferase-like	5	5	8	8	6	3	4	4	3	6	2	4	10	16
IPR019378	GDP-fucose protein O-fucosyltransferase	5	3	7	3	4	7	9	10	7	5	4	5	7	7
IPR010285	DNA helicase Pif1-like	6	3	2	10	0	20	1	7	5	1	3	9	11	5
IPR036887	HTH APSES-type DNA-binding domain superfamily	5	5	5	5	5	6	5	6	5	5	5	12	5	9
IPR006153	Cation/H+ exchanger	7	5	6	7	6	6	6	6	5	5	6	7	5	6
IPR002939	Chaperone DnaJ, C-terminal	6	6	6	6	7	6	6	5	6	6	6	6	6	5
IPR006603	PQ-loop repeat	5	6	6	6	5	6	6	5	4	6	5	5	5	12
IPR009880	Glyoxal oxidase, N-terminal	3	9	16	5	10	5	5	7	2	3	9	2	1	4
IPR018957	Zinc finger, C3HC4 RING-type	5	6	9	8	7	7	7	4	5	5	5	5	5	3
IPR004837	Sodium/calcium exchanger membrane region	6	6	7	6	4	5	5	5	3	5	6	8	6	8
IPR006689	Small GTPase superfamily, ARF/SAR type	5	6	5	6	6	5	5	5	5	4	5	6	5	12
IPR016193	Cytidine deaminase-like	5	5	6	5	6	6	6	6	6	6	5	5	5	8
IPR005945	Proline-specific peptidase	3	11	5	7	5	4	9	6	7	2	8	4	3	5
IPR001611	Leucine-rich repeat	5	5	6	4	6	6	7	5	5	5	6	5	6	8
IPR005197	Glycoside hydrolase family 71	3	7	4	3	6	4	7	5	1	4	4	8	10	12
IPR024652	Trichodiene synthase	9	13	6	3	6	7	6	7	10	2	2	1	0	5
IPR004136	Nitronate monooxygenase	7	6	5	7	8	5	5	5	6	5	6	5	4	3
IPR000322	Glycoside hydrolase family 31	5	6	6	4	6	6	5	5	5	6	8	5	4	6
IPR002523	Mg2+ transporter protein, CorA-like/Zinc transport protein ZntB	4	4	4	5	9	4	5	5	4	5	6	5	5	11
IPR006597	Sel1-like repeat	5	5	5	6	4	5	5	5	6	5	5	5	5	10
IPR036873	Rhodanese-like domain superfamily	6	6	5	6	5	5	5	5	5	7	6	5	5	5
IPR036525	Tubulin/FtsZ, GTPase domain superfamily	5	7	5	5	6	5	4	5	5	5	5	5	5	8
IPR000555	JAB1/MPN/MOV34 metalloenzyme domain	5	5	5	5	5	5	5	5	5	5	5	7	5	8
IPR001594	Palmitoyltransferase, DHHC domain	4	5	5	6	5	5	4	4	4	5	6	6	7	9
IPR013830	SGNH hydrolase-type esterase domain	5	9	7	3	5	5	5	4	1	5	3	6	3	13
IPR029064	50S ribosomal protein L30e-like	5	5	6	5	5	5	5	4	5	5	6	7	4	7
IPR002155	Thiolase	5	5	5	5	5	5	5	5	5	6	6	5	5	7
IPR036400	Cytochrome b5-like heme/steroid binding domain superfamily	5	5	5	5	5	5	5	5	8	5	5	5	6	5
IPR010829	Cerato-platanin	4	3	5	7	6	8	6	6	6	1	7	3	4	6
IPR008922	Uncharacterised domain, di-copper centre	8	3	6	11	5	2	3	5	3	5	6	3	1	11
IPR023753	FAD/NAD(P)-binding domain	4	4	5	6	4	4	7	4	4	4	8	6	4	8
IPR023696	Ureohydrolase domain superfamily	4	4	6	4	4	6	6	6	4	4	5	4	5	9
IPR007109	Brix domain	5	5	5	5	5	5	5	5	5	5	5	5	4	6
IPR009078	Ferritin-like superfamily	2	2	4	5	4	19	6	7	3	2	2	5	4	4
IPR017774	Bicupin, oxalate decarboxylase/oxidase	9	6	5	7	3	5	5	5	3	7	5	2	5	1
IPR010989	SNARE	5	5	5	4	4	5	5	4	5	5	5	4	5	7
IPR008011	Complex 1 LYR protein	5	5	5	6	5	5	3	5	5	5	4	5	5	5
IPR025340	Protein of unknown function DUF4246	1	2	13	1	4	7	7	8	0	2	0	3	5	14
IPR012939	Glycosyl hydrolase family 92	3	4	6	5	6	5	4	4	3	4	6	5	5	7
IPR014851	BCS1, N-terminal	4	4	6	5	5	5	6	5	4	2	5	5	5	6
IPR029056	Ribokinase-like	5	5	4	6	5	4	5	4	4	5	5	6	5	4
IPR002108	Actin-depolymerising factor homology domain	5	4	5	5	5	5	5	4	5	5	4	5	5	5
IPR001842	Peptidase M36, fungalysin	5	4	4	4	5	2	6	4	2	3	7	1	4	15
IPR036610	PEBP-like superfamily	4	7	3	4	7	3	2	3	1	4	6	5	6	11
IPR036526	Carbon-nitrogen hydrolase superfamily	5	5	4	5	6	4	4	4	3	4	6	6	4	6
IPR015813	Pyruvate/Phosphoenolpyruvate kinase-like domain superfamily	12	2	2	3	6	3	4	7	4	3	10	4	3	2
IPR036938	Phosphatidic acid phosphatase type 2/haloperoxidase superfamily	4	4	4	5	6	4	4	4	4	3	5	5	7	6
IPR024983	CHAT domain	3	1	1	19	1	0	1	1	0	1	29	0	0	7
IPR037278	ARFGAP/RecO-like zinc finger	4	4	7	4	5	5	5	4	4	5	4	4	4	5
IPR027806	Harbinger transposase-derived nuclease domain	5	1	1	5	2	3	11	5	3	3	3	8	12	2
IPR021134	Bestrophin/UPF0187	5	3	6	6	5	4	4	4	2	4	5	5	4	7
IPR017261	DNA mismatch repair protein MutS/MSH	4	4	4	5	4	6	4	4	5	4	4	4	4	8
IPR011249	Metalloenzyme, LuxS/M16 peptidase-like	7	4	4	3	3	4	4	4	4	4	11	4	4	4
IPR006539	P-type ATPase, subfamily IV	5	4	4	4	5	4	4	4	4	4	4	5	5	7
IPR000571	Zinc finger, CCCH-type	4	6	4	5	2	6	5	4	4	4	5	5	5	4
IPR015920	Cellobiose dehydrogenase, cytochrome domain	3	4	5	3	4	5	4	4	0	6	9	5	4	6
IPR018824	Conidiation-specific protein 6	2	5	5	4	4	6	3	4	5	3	3	3	6	8
IPR024655	Uncharacterised protein family, glycosyl hydrolase catalytic domain	5	3	3	5	3	5	4	4	2	6	3	5	5	8
IPR008253	Marvel domain	4	4	4	5	4	4	4	6	3	7	5	3	3	5
IPR000254	Cellulose-binding domain, fungal	10	3	3	3	6	3	3	4	0	4	4	4	3	11
IPR011043	Galactose oxidase/kelch, beta-propeller	4	4	4	6	4	4	4	4	4	2	9	3	3	6
IPR039551	Choline/carnitine acyltransferase domain	4	4	7	4	4	4	4	4	4	4	5	4	4	5
IPR018289	MULE transposase domain	1	1	4	10	3	9	3	9	8	0	0	1	5	6
IPR024704	Structural maintenance of chromosomes protein	3	3	3	3	3	5	18	4	2	3	3	3	2	5
IPR004776	Membrane transport protein	4	5	8	5	2	4	4	4	6	4	2	4	3	5
IPR023041	Glucose receptor Git3, N-terminal	4	3	2	3	4	2	2	2	1	3	3	3	4	24
IPR024766	Zinc finger, RING-H2-type	4	5	4	3	4	4	4	4	4	4	6	5	4	5
IPR004834	Fungal chitin synthase	4	4	4	4	5	4	4	5	5	4	5	4	4	4
IPR023398	Translation Initiation factor eIF- 4e-like	4	4	4	4	4	4	4	4	5	4	4	7	4	4
IPR016491	Septin	4	4	4	4	4	4	4	4	4	4	4	5	5	6
IPR027974	Domain of unknown function DUF4470	8	3	7	2	3	2	4	4	3	5	4	3	6	5
IPR017141	Peptidase M20, carboxypeptidase S	9	3	3	4	5	4	4	3	4	4	3	4	4	5
IPR012394	Aldehyde dehydrogenase NAD(P)-dependent	3	4	9	5	4	5	7	5	2	2	2	2	5	4
IPR003807	Domain of unknown function DUF202	4	4	4	5	5	5	5	5	4	4	2	5	4	3
IPR002013	SAC domain	4	4	4	4	4	4	4	4	4	4	4	4	4	7
IPR014756	Immunoglobulin E-set	4	4	4	5	4	4	4	5	4	4	4	4	4	5
IPR009038	GOLD domain	4	4	4	4	4	4	4	4	4	4	4	7	3	5
IPR020103	Pseudouridine synthase, catalytic domain superfamily	4	4	4	4	4	4	5	5	4	4	4	4	4	5
IPR024936	Cyclophilin-type peptidyl-prolyl cis-trans isomerase	4	4	5	3	3	4	4	4	4	4	4	3	3	9
IPR023209	D-amino-acid oxidase	11	3	3	5	5	2	4	4	3	4	2	3	5	4
IPR007529	Zinc finger, HIT-type	6	4	4	4	4	4	4	2	7	4	4	3	4	4
IPR011320	Ribonuclease H1, N-terminal	1	5	1	11	9	1	7	4	0	3	0	4	9	3
IPR039261	Ferredoxin-NADP reductase (FNR), nucleotide-binding domain	4	5	5	5	4	3	4	3	3	4	4	5	4	5
IPR001722	Glycoside hydrolase, family 7	4	4	4	4	10	3	4	4	0	3	5	4	2	6
IPR003480	Transferase	2	8	8	4	1	1	5	5	2	1	0	2	2	16
IPR000467	G-patch domain	4	4	4	4	4	4	4	3	4	4	4	4	4	6
IPR001781	Zinc finger, LIM-type	4	4	4	4	4	4	4	3	4	4	4	4	4	6
IPR004345	TB2/DP1/HVA22-related protein	4	4	4	4	4	4	4	4	4	4	4	4	4	5
IPR016064	NAD kinase/diacylglycerol kinase-like domain superfamily	4	4	4	4	3	4	4	4	4	4	4	5	4	5
IPR011012	Longin-like domain superfamily	4	4	4	4	4	4	3	4	5	4	4	4	5	4
IPR029061	Thiamin diphosphate-binding fold	4	4	4	4	4	6	4	3	4	4	4	4	4	4
IPR010619	Putative threonine/serine exporter	7	3	3	6	3	3	3	3	7	5	5	3	4	1
IPR015889	Intradiol ring-cleavage dioxygenase, core	2	3	5	4	3	3	4	3	2	3	5	5	7	7
IPR041667	Cupin-like domain 8	5	5	5	6	2	5	5	5	5	5	2	2	2	2
IPR001938	Thaumatin family	2	3	4	3	3	4	2	6	4	3	4	4	7	6
IPR011021	Arrestin-like, N-terminal	6	2	6	10	1	4	6	5	3	5	4	1	1	1
IPR000612	Proteolipid membrane potential modulator	5	4	4	4	4	3	2	4	3	4	4	4	4	6
IPR036523	SurE-like phosphatase/nucleotidase superfamily	5	4	4	6	5	5	4	2	4	5	1	3	1	6
IPR036874	Carbonic anhydrase superfamily	5	2	3	5	7	1	4	5	2	5	4	4	2	6
IPR029032	AhpD-like	3	2	5	5	4	4	4	4	5	3	4	5	3	4
IPR005599	GPI mannosyltransferase	4	3	8	3	3	4	4	5	4	3	4	3	3	4
IPR006694	Fatty acid hydroxylase	3	3	3	3	7	3	5	5	3	3	3	5	5	4
IPR035587	DUS-like, FMN-binding domain	3	3	4	3	4	4	3	4	4	3	4	5	4	7
IPR036374	Oxidoreductase, molybdopterin-binding domain superfamily	6	2	4	6	2	4	4	4	6	5	2	3	1	5
IPR011013	Galactose mutarotase-like domain superfamily	4	5	6	3	4	4	4	4	2	3	5	3	4	3
IPR023606	CoA-transferase family III domain superfamily	4	4	4	3	2	4	4	4	3	4	5	5	3	5
IPR035985	Ubiquitin-activating enzyme	3	4	4	4	4	4	4	4	4	3	4	4	4	4
IPR014782	Peptidase M1, membrane alanine aminopeptidase	6	4	3	5	2	5	3	3	4	5	2	3	5	3
IPR016274	Histidine acid phosphatase, eukaryotic	4	6	4	4	4	7	4	4	3	4	2	2	2	3
IPR000232	Heat shock factor (HSF)-type, DNA-binding	5	5	3	4	5	3	4	4	3	4	3	3	3	4
IPR036378	FAS1 domain superfamily	4	3	3	9	4	3	3	4	4	7	1	2	3	3
IPR013761	Sterile alpha motif/pointed domain superfamily	3	3	3	3	5	3	3	8	3	4	3	3	4	5
IPR018535	Domain of unknown function DUF1996	4	2	5	3	2	2	3	3	0	3	2	2	7	14
IPR004589	DNA helicase, ATP-dependent, RecQ type	2	4	4	3	3	4	4	4	5	2	5	3	5	4
IPR004695	Transporter protein SLAC1/Mae1/ Ssu1/TehA	9	3	4	6	3	3	3	3	2	5	3	2	3	3
IPR002889	Carbohydrate-binding WSC	3	2	3	3	4	1	6	2	0	6	0	3	0	18
IPR009160	Acyl-CoA desaturase, haem/steroid binding domain-containing	5	3	5	3	2	3	4	4	3	3	2	4	4	6
IPR025337	Questin oxidase-like	4	3	5	3	3	3	4	3	3	4	5	3	3	5
IPR035983	HECT, E3 ligase catalytic domain	3	3	3	3	3	3	3	3	3	3	3	7	3	8
IPR003817	Phosphatidylserine decarboxylase-related	5	5	2	3	2	5	5	5	2	4	1	2	2	8
IPR001373	Cullin, N-terminal	3	4	3	4	3	3	3	3	3	3	8	4	4	3
IPR041539	CxC5 like cysteine cluster associated with KDZ	6	1	0	5	3	2	9	10	0	2	0	3	1	8
IPR003333	Mycolic acid cyclopropane synthase	3	4	2	3	2	4	4	5	4	4	3	2	3	7
IPR007274	Ctr copper transporter	4	4	5	3	4	3	3	3	3	4	3	3	4	4
IPR023271	Aquaporin-like	7	3	4	4	5	3	3	3	2	4	2	1	2	7
IPR018620	Ubiquitin 3 binding protein But2, C-terminal	0	3	4	2	3	4	3	4	2	2	6	4	1	12
IPR001180	Citron homology (CNH) domain	3	3	4	3	3	4	4	4	3	3	3	5	4	4
IPR022764	Peptidase S54, rhomboid domain	3	3	3	3	3	3	3	3	4	3	7	3	3	6
IPR027370	RING-type zinc-finger, LisH dimerisation motif	3	4	3	5	2	3	3	3	4	3	4	3	6	3
IPR018820	Brefeldin A sensitivity protein-related, domain of unknown function DUF2421	3	3	4	4	2	3	3	3	4	4	6	5	3	2
IPR016159	Cullin repeat-like-containing domain superfamily	3	3	3	4	3	3	3	5	3	3	4	3	2	7
IPR001173	Glycosyltransferase 2-like	3	4	4	3	3	3	3	3	2	5	3	4	2	6
IPR041457	CxC2-like cysteine cluster, KDZ transposase-associated	6	5	0	1	0	12	3	3	9	3	1	0	0	5
IPR002563	Flavin reductase like domain	3	4	3	2	3	2	2	2	5	3	8	3	4	4
IPR001606	ARID DNA-binding domain	2	2	5	3	2	3	2	3	6	3	4	2	3	8
IPR014746	Glutamine synthetase/guanido kinase, catalytic domain	6	4	3	4	3	3	3	3	3	4	3	3	3	3
IPR004130	GPN-loop GTPase	3	3	3	4	5	3	4	3	3	3	3	3	3	5
IPR004147	UbiB domain	3	3	3	3	3	3	3	7	3	3	3	3	4	4
IPR003689	Zinc/iron permease	3	4	3	3	3	3	4	3	4	4	3	3	4	4
IPR008979	Galactose-binding-like domain superfamily	2	3	3	5	3	3	3	3	3	3	3	8	3	3
IPR010721	Protein of unknown function DUF1295	2	4	3	5	3	3	3	3	2	2	1	9	5	3
IPR023206	Bifunctional cytochrome P450/NADPH--cytochrome P450 reductase	2	3	11	2	1	3	3	3	0	4	0	2	1	12
IPR011118	Tannase/feruloyl esterase	0	4	3	0	0	2	7	11	1	4	0	3	3	9
IPR000270	PB1 domain	4	3	3	3	3	3	3	3	5	4	3	3	3	4
IPR006035	Ureohydrolase	3	3	4	2	3	3	3	3	4	4	4	3	3	5
IPR024671	Autophagy-related protein 22-like	3	4	3	3	3	3	5	4	3	3	3	3	3	4
IPR008758	Peptidase S28	4	3	5	3	2	6	4	4	1	4	3	2	4	2
IPR002088	Protein prenyltransferase, alpha subunit	3	3	5	4	4	3	4	4	3	3	2	3	3	3
IPR037171	NagB/RpiA transferase-like	3	3	3	3	3	3	3	3	3	3	3	5	4	5
IPR013103	Reverse transcriptase, RNA-dependent DNA polymerase	3	1	0	1	0	1	28	0	2	1	0	1	2	6
IPR027469	Cation efflux transmembrane domain superfamily	3	3	4	3	4	3	3	2	3	3	4	4	3	4
IPR012164	DNA-directed RNA polymerase subunit/transcription factor S	3	3	3	3	3	3	2	3	3	3	6	3	3	5
IPR007120	DNA-directed RNA polymerase, subunit 2, hybrid-binding domain	3	3	3	5	3	3	3	3	3	3	3	3	3	5
IPR033756	Flagellum site-determining protein YlxH/ Fe-S cluster assembling factor NBP35	3	3	3	4	3	3	3	3	3	3	4	4	3	4
IPR034804	Fumarate reductase/succinate dehydrogenase, transmembrane subunit	3	3	3	3	3	3	3	3	3	2	3	5	3	6
IPR008930	Terpenoid cyclases/protein prenyltransferase alpha-alpha toroid	3	3	3	3	3	3	4	3	4	3	3	3	3	5
IPR021047	Mannosyltransferase 1, CMT1	3	2	4	3	2	3	3	3	3	3	7	2	3	5
IPR043708	Repeat of unknown function DUF5648	0	0	7	9	18	2	0	0	2	0	2	4	0	1
IPR002685	Glycosyl transferase, family 15	3	2	2	2	4	3	4	4	3	2	2	7	4	3
IPR011016	Zinc finger, RING-CH-type	3	3	3	3	3	3	2	3	3	3	3	4	4	5
IPR027256	P-type ATPase, subfamily IB	4	4	4	2	3	3	3	3	3	4	3	4	2	3
IPR001849	Pleckstrin homology domain	3	3	3	3	3	3	3	4	3	4	3	4	3	3
IPR001830	Glycosyl transferase, family 20	3	3	3	3	3	4	3	3	3	3	3	3	3	5
IPR041470	Gamma tubulin complex component protein, N-terminal	3	3	3	4	3	3	3	3	3	3	3	3	3	5
IPR007305	Vesicle transport protein, Got1/SFT2-like	3	3	3	5	3	2	2	3	3	3	3	3	3	6
IPR005178	Organic solute transporter subunit alpha/Transmembrane protein 184	3	3	3	3	4	3	3	3	3	3	3	4	3	4
IPR004919	Domain of unknown function DUF262	6	4	3	3	3	3	3	3	3	3	3	4	2	1
IPR021139	NYN domain, limkain-b1-type	2	4	2	2	3	2	4	4	7	2	0	2	9	1
IPR019405	Lactonase, 7-bladed beta propeller	2	3	3	2	3	3	4	3	1	2	2	5	5	6
IPR002498	Phosphatidylinositol-4-phosphate 5-kinase, core	3	3	3	3	3	3	3	3	3	3	3	3	3	5
IPR013536	WLM domain	5	2	3	4	1	3	3	3	5	3	3	3	3	3
IPR001392	Clathrin adaptor, mu subunit	3	3	3	3	3	3	3	3	3	3	3	3	3	5
IPR000644	CBS domain	3	3	3	3	3	3	3	3	3	3	3	3	3	5
IPR003734	Domain of unknown function DUF155	3	3	4	2	3	3	3	3	3	3	3	3	3	5
IPR035999	Sec7 domain superfamily	3	4	3	3	3	3	3	3	3	3	3	4	3	3
IPR029057	Phosphoribosyltransferase-like	4	3	4	3	3	3	3	3	3	3	3	3	3	3
IPR036872	CH domain superfamily	3	3	3	4	3	3	3	3	3	3	3	3	3	4
IPR003342	Glycosyl transferase family 39/83	3	4	3	3	3	3	3	3	3	3	3	3	3	4
IPR035940	CAP superfamily	6	4	2	3	5	2	2	2	2	2	3	3	5	2
IPR011701	Major facilitator superfamily	2	4	8	2	3	6	2	2	3	1	1	1	5	3
IPR021476	Egh16-like virulence factor	1	1	3	1	9	2	5	9	0	2	3	2	1	4
IPR023352	Membrane associated eicosanoid/glutathione metabolism-like domain superfamily	3	1	1	9	6	2	1	1	1	3	2	2	1	10
IPR001891	Malic oxidoreductase	3	2	3	3	3	6	2	3	2	3	3	3	3	4
IPR006977	Yip1 domain	3	3	3	3	3	3	3	4	2	3	3	3	3	4
IPR014743	Chloride channel, core	3	3	3	3	2	3	4	3	4	3	4	3	3	2
IPR000977	DNA ligase, ATP-dependent	3	3	3	3	3	4	3	3	3	3	3	3	3	3
IPR024964	CTLH/CRA C-terminal to LisH motif domain	3	3	3	3	3	3	3	3	3	3	3	3	3	4
IPR013922	Cyclin PHO80-like	3	3	3	4	3	3	3	3	3	3	3	3	3	3
IPR001163	LSM domain, eukaryotic/archaea-type	2	3	3	4	3	3	3	3	3	3	3	3	3	4
IPR007271	Nucleotide-sugar transporter	3	3	3	4	3	3	3	3	3	3	4	3	3	2
IPR004328	BRO1 domain	3	3	3	3	3	3	3	3	3	3	3	3	3	4
IPR036859	CAP Gly-rich domain superfamily	3	4	3	2	3	4	4	3	3	3	3	3	2	3
IPR037239	Oxysterol-binding protein superfamily	3	3	3	3	3	3	3	3	3	3	3	3	4	3
IPR013694	VIT domain	9	3	1	3	2	0	0	1	0	8	1	6	1	7
IPR031755	Peptidase inhibitor I66	13	12	0	4	0	0	0	0	0	8	0	5	0	0
IPR027842	Protein of unknown function DUF4449	2	2	3	2	3	3	6	3	3	2	3	2	4	4
IPR002777	Prefoldin beta-like	4	3	3	3	3	3	3	3	3	2	3	3	3	3
IPR017850	Alkaline-phosphatase-like, core domain superfamily	2	4	3	2	5	3	2	2	3	2	2	3	5	4
IPR036224	GINS, helical bundle-like domain superfamily	2	3	4	3	3	3	3	2	3	4	3	3	3	3
IPR010482	Peroxin domain	3	3	2	3	3	3	3	3	3	3	3	3	4	3
IPR036045	Sec1-like superfamily	3	3	3	3	3	3	3	3	3	3	3	3	3	3
IPR036070	Nop domain superfamily	3	3	3	3	3	3	3	3	3	3	3	3	3	3
IPR035896	AN1-like Zinc finger	3	3	3	3	3	3	3	3	3	3	3	3	3	3
IPR000156	Ran binding domain	2	3	3	3	2	3	3	3	3	4	2	6	3	2
IPR013657	UAA transporter	2	3	4	3	3	3	3	3	3	3	3	3	3	3
IPR004821	Cytidyltransferase-like domain	3	3	3	3	3	3	3	3	3	3	2	3	3	4
IPR011948	Dullard phosphatase domain, eukaryotic	3	3	3	3	3	3	3	3	3	3	2	3	3	3
IPR035965	PAS domain superfamily	3	3	3	3	3	3	3	3	3	3	3	2	2	4
IPR004217	Tim10-like	3	3	3	3	3	3	2	4	3	2	3	3	3	3
IPR010071	Amino acid adenylation domain	1	1	4	1	4	2	3	3	2	1	5	5	4	4
IPR000818	TEA/ATTS domain	3	3	3	3	3	3	3	4	2	3	3	3	3	1
IPR002550	CNNM, transmembrane domain	3	4	3	3	2	3	3	3	2	3	2	4	2	3
IPR003151	PIK-related kinase, FAT	1	1	1	19	1	1	2	1	1	2	5	2	1	2
IPR001567	Peptidase M3A/M3B catalytic domain	2	3	2	3	2	3	4	4	2	3	2	2	2	6
IPR002925	Dienelactone hydrolase	1	1	4	1	3	4	4	5	2	3	3	2	3	4
IPR019411	MMM1 domain	3	3	3	3	2	3	3	2	3	3	3	3	3	3
IPR023298	P-type ATPase, transmembrane domain superfamily	2	6	3	3	2	2	4	3	2	2	3	2	1	5
IPR003615	HNH nuclease	0	2	0	0	0	6	2	3	5	0	6	0	14	2
IPR037238	YbiA-like superfamily	4	2	1	2	2	1	1	1	3	4	6	4	7	1
IPR011935	Conserved hypothetical protein CHP02231	0	1	9	2	9	3	2	2	3	0	4	1	1	2
IPR013860	Nitrogen regulatory protein areA, GATA-like domain	2	3	2	6	2	2	2	3	2	2	6	2	3	2
IPR036443	Zinc finger, RanBP2-type superfamily	1	1	1	1	1	1	1	1	25	1	1	1	1	2
IPR013777	Alpha-amylase-like	2	4	3	2	2	2	2	2	6	2	1	5	5	1
IPR007657	Glycosyltransferase 61	3	2	3	4	7	2	3	3	2	2	2	1	1	4
IPR025705	Beta-hexosaminidase	3	3	3	3	1	3	5	3	1	3	3	2	2	3
IPR001425	Archaeal/bacterial/fungal rhodopsins	6	4	2	7	0	3	2	2	4	7	1	0	0	0
IPR005162	Retrotransposon gag domain	6	2	0	1	4	0	12	2	0	2	0	0	1	8
IPR024518	Domain of unknown function DUF3421	2	2	3	2	3	2	2	2	3	2	2	3	3	7
IPR002220	DapA-like	3	3	3	2	2	3	3	3	4	3	2	2	2	3
IPR008947	Phospholipase C/P1 nuclease domain superfamily	1	2	3	2	2	4	2	2	1	3	6	3	3	4
IPR018946	PhoD-like phosphatase, metallophosphatase domain	3	2	2	2	3	2	2	3	2	2	2	2	2	9
IPR036895	Uracil-DNA glycosylase-like domain superfamily	3	2	2	5	2	2	2	2	2	3	3	3	3	4
IPR012919	SUN domain	5	6	3	2	2	2	3	2	2	2	2	2	2	3
IPR000250	Peptidase G1	0	0	2	0	0	2	1	1	0	16	0	9	1	5
IPR021840	Protein of unknown function DUF3433	5	2	1	2	1	1	1	1	0	3	4	2	1	13
IPR001902	SLC26A/SulP transporter	3	2	3	3	2	3	3	3	2	3	2	2	3	3
IPR002877	Ribosomal RNA methyltransferase FtsJ domain	2	4	3	6	1	3	3	3	3	2	1	2	2	2
IPR016040	NAD(P)-binding domain	4	3	3	7	2	1	1	1	1	2	5	2	3	2
IPR036879	Transcription factor, MADS-box superfamily	2	2	2	3	2	2	2	2	4	2	2	3	5	4
IPR041524	Glycoside hydrolase 131, catalytic N-terminal	3	3	3	4	2	3	2	3	0	2	4	2	2	4
IPR016164	FAD-linked oxidase-like, C-terminal	5	2	1	3	1	2	2	2	3	5	3	3	2	2
IPR016840	Glycoside hydrolase, family 43, endo-1, 5-alpha-L-arabinosidase	1	1	3	4	1	2	2	2	0	2	2	3	5	8
IPR017439	Amidohydrolase	3	2	3	2	2	2	2	2	4	3	2	2	2	5
IPR029463	Lysine-specific metallo-endopeptidase	6	2	1	4	7	2	2	2	0	1	0	0	7	2
IPR010856	Protein of unknown function DUF1479	3	2	2	3	3	2	2	2	3	2	2	4	2	4
IPR017938	Riboflavin synthase-like beta-barrel	2	2	2	2	2	2	2	2	2	2	7	3	3	3
IPR000277	Cys/Met metabolism, pyridoxal phosphate-dependent enzyme	2	3	2	4	2	3	2	2	5	2	2	2	2	3
IPR043472	Macro domain-like	2	3	2	1	2	4	2	3	2	2	3	2	3	5
IPR000375	Dynamin stalk domain	2	2	3	2	2	4	3	4	2	2	2	2	3	3
IPR036013	Band 7/SPFH domain superfamily	3	3	3	4	2	2	2	2	2	3	2	3	1	4
IPR024535	Pectate lyase superfamily protein	3	2	2	2	2	2	2	2	3	2	2	4	2	5
IPR008754	Peptidase M43, pregnancy-associated plasma-A	1	2	2	1	6	2	2	2	0	1	6	0	2	8
IPR013658	SMP-30/Gluconolactonase/LRE-like region	1	1	2	3	5	2	2	2	4	2	2	3	4	2
IPR004299	Membrane bound O-acyl transferase, MBOAT	2	2	2	3	2	2	2	2	2	2	2	2	2	8
IPR019236	Domain of unknown function DUF2183	2	3	2	3	2	3	2	2	1	1	2	2	3	7
IPR000898	Indoleamine 2,3-dioxygenase	2	2	3	2	3	2	3	2	2	2	3	4	4	1
IPR001179	FKBP-type peptidyl-prolyl cis-trans isomerase domain	2	4	2	2	4	2	1	2	2	2	2	2	4	4
IPR011335	Restriction endonuclease type II-like	2	2	2	2	2	5	2	2	2	2	2	3	3	4
IPR001498	Impact, N-terminal	2	3	3	4	3	2	3	2	2	3	2	3	2	1
IPR000477	Reverse transcriptase domain	0	0	0	0	0	0	33	1	0	0	0	0	0	0
IPR016039	Thiolase-like	3	2	5	0	0	0	7	1	9	0	0	4	0	3
IPR002099	DNA mismatch repair protein family, N-terminal	3	3	2	3	3	2	2	2	2	2	2	3	2	3
IPR007080	RNA polymerase Rpb1, domain 1	2	2	2	2	4	2	2	2	2	2	6	2	2	2
IPR005036	CBM21 (carbohydrate binding type-21) domain	2	2	4	2	1	2	2	2	2	2	3	3	3	4
IPR011899	Glutaredoxin, eukaryotic/virial	1	2	2	2	2	2	5	2	2	2	2	3	3	4
IPR036430	Ribonuclease T2-like superfamily	2	3	2	3	4	2	2	2	2	2	3	2	1	4
IPR008397	Alginate lyase domain	2	3	2	3	2	2	2	2	1	2	4	1	1	7
IPR001734	Sodium/solute symporter	4	2	2	2	2	2	2	2	2	3	4	3	1	3
IPR016084	Haem oxygenase-like, multi-helical	2	2	2	2	2	2	2	3	4	3	3	3	2	2
IPR011006	CheY-like superfamily	2	2	2	4	2	2	3	2	3	2	2	2	2	4
IPR001171	Ergosterol biosynthesis ERG4/ERG24	2	3	3	2	3	2	2	2	2	2	2	2	3	4
IPR018846	Cleavage/polyadenylation specificity factor, A subunit, N-terminal	2	2	2	6	2	3	2	2	2	2	3	2	2	2
IPR010089	Flavoprotein WrbA-like	4	1	1	3	2	1	1	1	1	4	3	2	5	4
IPR000358	Ribonucleotide reductase small subunit family	1	3	2	2	2	4	3	3	2	2	2	3	3	1
IPR038071	UROD/MetE-like superfamily	2	2	3	2	1	3	3	3	2	2	3	3	2	2
IPR006328	L-2-Haloacid dehalogenase	2	2	2	2	2	2	1	2	4	2	1	2	3	6
IPR005522	Inositol polyphosphate kinase	2	2	2	3	2	2	3	2	2	3	2	4	2	2
IPR016439	Sphingosine N-acyltransferase Lag1/Lac1-like	2	2	2	4	2	3	2	2	2	2	2	3	3	2
IPR000182	GNAT domain	2	2	3	3	2	2	3	2	2	2	2	3	2	3
IPR001905	Ammonium transporter	2	2	2	2	3	2	2	2	2	2	2	3	3	4
IPR018499	Tetraspanin/Peripherin	2	3	4	2	3	2	2	2	2	2	2	3	2	2
IPR021858	Fungal transcription factor	2	3	2	3	3	3	2	2	3	2	2	2	2	2
IPR036849	Enolase-like, C-terminal domain superfamily	2	3	2	2	2	2	2	2	2	2	4	3	2	3
IPR001670	Alcohol dehydrogenase, iron-type/glycerol dehydrogenase GldA	3	2	4	3	2	2	2	2	3	2	2	2	2	2
IPR006939	SNF5/SMARCB1/INI1	2	2	3	2	2	2	2	2	2	2	2	4	2	4
IPR006674	HD domain	2	2	2	2	3	2	2	2	2	2	3	3	2	4
IPR004738	Phosphate permease	2	1	3	2	2	3	3	3	2	4	3	1	1	2
IPR003440	Glycosyl transferase, family 48	2	4	2	2	2	2	4	2	2	2	2	2	2	2
IPR036629	YjbJ superfamily	1	1	3	1	2	2	4	3	2	1	3	1	3	5
IPR013740	Redoxin	2	2	3	2	2	3	3	3	2	2	1	2	2	3
IPR007275	YTH domain	3	4	1	2	2	2	3	2	2	2	2	2	2	3
IPR002528	Multi antimicrobial extrusion protein	1	1	2	1	1	1	1	1	1	1	1	16	1	3
IPR019325	NEDD4/Bsd2	3	2	2	3	2	2	3	2	2	2	3	2	2	2
IPR011184	DNA mismatch repair Msh2-type	2	2	2	2	2	2	2	2	5	2	2	2	2	3
IPR000904	Sec7 domain	2	3	3	2	3	3	2	2	2	2	2	2	2	2
IPR001296	Glycosyl transferase, family 1	2	2	2	2	2	2	2	2	2	2	2	2	2	6
IPR012664	Conserved hypothetical protein CHP02452	2	4	2	3	1	2	2	2	2	2	3	2	1	4
IPR036663	Fumarylacetoacetase-like, C-terminal domain superfamily	2	3	2	2	3	2	2	1	2	2	3	4	2	2
IPR019585	26S proteasome regulatory subunit Rpn7/COP9 signalosome complex subunit 1	2	2	2	2	2	2	2	2	2	2	3	2	2	5
IPR007248	Mpv17/PMP22	2	2	6	2	2	2	2	2	2	2	2	2	2	2
IPR036603	RNA polymerase, RBP11-like subunit	2	2	6	2	2	2	2	2	2	2	2	2	2	2
IPR015590	Aldehyde dehydrogenase domain	3	2	2	2	2	2	1	3	2	2	2	2	2	5
IPR037176	Osmotin/thaumatin-like superfamily	0	0	3	0	0	0	0	0	0	4	2	2	5	16
IPR005818	Linker histone H1/H5, domain H15	2	2	2	1	2	2	2	2	2	2	3	3	3	3
IPR000743	Glycoside hydrolase, family 28	1	3	4	3	1	1	2	2	2	3	2	5	1	1
IPR009836	Glycine-rich domain-containing protein-like	9	1	0	2	4	0	0	0	6	2	1	0	0	6
IPR008929	Chondroitin AC/alginate lyase	1	7	3	1	1	2	2	2	1	1	3	1	1	5
IPR012878	Beta-L-arabinofuranosidase, GH127	1	1	1	1	2	1	6	4	2	1	1	3	3	4
IPR000626	Ubiquitin-like domain	2	3	2	2	3	2	2	2	2	3	2	2	2	2
IPR004327	Phosphotyrosyl phosphatase activator, PTPA	2	2	2	2	2	2	2	2	2	2	2	3	2	4
IPR009737	Thioredoxin-like ferredoxin	3	2	2	2	2	2	2	2	2	2	2	1	3	4
IPR035969	Rab-GTPase-TBC domain superfamily	2	3	2	2	2	2	3	2	2	2	2	2	2	3
IPR006259	Adenylate kinase subfamily	2	2	2	2	2	2	2	2	2	2	2	3	2	4
IPR010997	HRDC-like superfamily	2	2	2	2	2	2	2	2	2	2	2	2	2	5
IPR011603	2-oxoglutarate dehydrogenase E1 component	2	2	2	2	1	3	3	4	1	2	2	2	3	2
IPR026894	DNAJ-containing protein, X-domain	2	2	2	4	2	2	2	2	3	2	2	2	2	2
IPR001915	Peptidase M48	2	2	3	3	2	2	1	2	2	2	2	2	2	4
IPR006248	Aconitase, mitochondrial-like	2	2	2	2	2	2	2	2	3	2	3	2	2	3
IPR007603	Choline transporter-like	2	2	2	3	2	2	2	2	2	2	3	2	2	3
IPR006861	Hyaluronan/mRNA-binding protein	2	2	2	2	2	2	2	2	2	2	2	3	3	3
IPR009449	GDP/GTP exchange factor Sec2, N-terminal	2	2	2	2	2	2	2	2	2	2	2	2	2	5
IPR000988	Ribosomal protein L24e-related	2	2	2	2	2	2	2	1	2	2	2	4	2	4
IPR011022	Arrestin C-terminal-like domain	2	2	2	2	2	2	2	2	2	2	2	2	4	3
IPR028245	Eisosome component PIL1/LSP1	2	2	2	2	2	3	2	2	2	2	2	3	2	3
IPR004304	Acetamidase/Formamidase	2	3	2	3	4	2	2	2	2	2	2	2	1	2
IPR006896	Sec23/Sec24, trunk domain	2	2	2	4	2	2	2	2	2	2	2	2	2	3
IPR015425	Formin, FH2 domain	2	2	2	2	2	2	2	2	2	2	3	2	3	3
IPR015919	Cadherin-like superfamily	2	2	2	3	2	2	2	2	2	2	2	2	2	4
IPR007599	Derlin	2	2	2	2	2	2	3	1	2	2	2	2	2	5
IPR006016	UspA	2	2	2	2	2	2	2	2	2	2	2	2	2	5
IPR011004	Trimeric LpxA-like superfamily	2	2	2	2	2	2	3	2	2	2	2	2	2	4
IPR032319	Polyribonucleotide 5'-hydroxyl-kinase Clp1, P-loop domain	2	2	2	3	2	2	2	2	3	2	2	2	2	3
IPR016555	Phospholipase D, eukaryotic type	2	2	2	2	2	2	2	2	2	2	2	4	2	3
IPR002524	Cation efflux protein	2	2	2	2	3	2	2	2	2	2	2	3	3	2
IPR036404	Jacalin-like lectin domain superfamily	4	2	6	5	2	1	2	3	0	5	0	1	0	0
IPR036969	Citrate synthase superfamily	2	2	2	2	2	2	2	2	3	2	3	2	2	3
IPR036757	Transferrin receptor-like, dimerisation domain superfamily	2	2	2	3	2	3	3	3	2	2	1	2	2	1
IPR019587	Polyketide cyclase/dehydrase	1	2	3	3	2	1	1	1	2	1	4	2	2	5
IPR035959	RutC-like superfamily	3	2	2	1	2	2	2	2	1	3	3	4	1	2
IPR015958	Potassium transporter Trk, fungi	2	1	3	1	3	2	2	2	7	2	2	1	1	1
IPR013525	ABC-2 type transporter	1	1	2	2	4	1	1	1	1	1	5	4	3	3
IPR006598	Glycosyl transferase CAP10 domain	1	1	1	1	5	1	1	1	1	1	1	3	7	5
IPR012965	Domain of unknown function DUF1708	2	2	2	2	2	2	2	2	2	2	2	2	4	2
IPR008422	Homeobox KN domain	2	3	2	3	2	1	1	1	1	2	2	2	5	3
IPR004254	AdipoR/Haemolysin-III-related	3	2	2	2	1	2	2	2	2	3	2	3	2	2
IPR018791	UV radiation resistance protein/autophagy-related protein 14	2	2	2	3	2	2	3	2	2	2	2	2	2	2
IPR015798	Copper amine oxidase, catalytic domain	2	2	2	2	3	2	2	2	2	2	2	2	2	3
IPR004342	EXS, C-terminal	3	2	2	2	2	2	2	2	2	2	2	2	3	2
IPR005612	CCAAT-binding factor	2	2	2	2	2	2	3	3	2	2	2	2	2	2
IPR036703	MOB kinase activator superfamily	2	2	2	2	2	2	2	2	2	2	4	2	2	2
IPR004522	Asparagine-tRNA ligase	2	2	2	2	2	2	2	2	2	2	2	3	2	3
IPR031693	Sin3, C-terminal	3	2	2	2	2	2	2	3	3	2	2	2	2	1
IPR011527	ABC transporter type 1, transmembrane domain	2	2	2	2	4	2	2	2	2	2	2	2	2	2
IPR001708	Membrane insertase YidC/ALB3/OXA1/COX18	2	2	2	2	2	2	2	2	2	2	3	2	2	3
IPR018866	Zinc-finger domain of monoamine-oxidase A repressor R1	5	2	2	1	1	2	3	2	3	1	2	1	2	3
IPR019438	Queuosine salvage protein family	2	2	2	2	3	2	3	1	1	2	2	3	2	3
IPR001971	Ribosomal protein S11	2	2	2	3	2	2	2	2	2	2	2	3	2	2
IPR009976	Exocyst complex component Sec10-like	2	2	2	3	2	2	3	2	2	2	2	2	2	2
IPR016635	Adaptor protein complex, sigma subunit	2	2	2	2	2	2	2	2	2	2	3	2	2	3
IPR037191	VPS9 domain superfamily	2	2	2	3	2	2	2	2	2	3	2	2	2	2
IPR006134	DNA-directed DNA polymerase, family B, multifunctional domain	2	2	2	2	2	2	2	2	2	3	2	3	2	2
IPR005062	SAC3/GANP/THP3	2	2	2	2	2	2	2	2	3	2	2	3	2	2
IPR019412	Inclusion body clearance protein Iml2/Tetratricopeptide repeat protein 39	2	2	2	2	2	2	2	2	2	2	2	3	3	2
IPR016055	Alpha-D-phosphohexomutase, alpha/beta/alpha I/II/III	2	2	2	3	2	2	2	2	2	2	2	2	2	3
IPR010097	Malate dehydrogenase, type 1	2	2	2	3	2	2	2	2	2	2	2	2	2	3
IPR002735	Translation initiation factor IF2/IF5	2	2	2	2	3	2	2	2	2	2	3	2	2	2
IPR006254	Isocitrate lyase	2	2	2	3	2	2	2	2	2	2	2	2	2	3
IPR012312	Haemerythrin-like	2	2	2	2	3	2	1	2	2	2	0	3	3	4
IPR001189	Manganese/iron superoxide dismutase	2	2	1	2	2	2	3	3	2	2	2	2	2	2
IPR001083	Copper fist DNA-binding domain	2	3	2	2	2	2	1	1	2	2	2	3	2	3
IPR028018	Protein of unknown function DUF4646	3	2	1	4	1	3	3	3	3	4	0	0	1	1
IPR016191	Ribonuclease/ribotoxin	7	1	2	2	6	1	0	0	1	2	0	2	2	3
IPR001046	NRAMP family	2	4	3	2	2	2	2	2	1	2	2	2	1	2
IPR005176	Potentiating neddylation domain	2	2	1	3	1	2	2	2	2	2	2	1	2	5
IPR013108	Amidohydrolase 3	2	2	2	2	2	2	2	2	2	2	2	3	3	1
IPR019191	Essential protein Yae1, N-terminal	3	2	2	4	2	2	2	1	2	2	2	2	1	2
IPR036305	RGS domain superfamily	3	2	1	3	2	1	2	2	2	2	1	1	1	6
IPR005336	Mitochondrial pyruvate carrier	2	3	2	2	2	2	2	2	2	1	1	2	2	4
IPR040457	Gamma tubulin complex component, C-terminal	2	2	2	3	2	2	2	2	2	2	2	2	2	2
IPR016438	ATP-dependent RNA helicase Ski2-like	2	2	2	2	2	2	2	2	2	2	2	2	2	3
IPR010816	Heterokaryon incompatibility Het-C	2	2	2	3	2	2	2	2	1	2	2	2	2	3
IPR024072	Dihydrofolate reductase-like domain superfamily	2	2	2	2	2	2	2	2	2	2	2	2	2	3
IPR035445	GYF-like domain superfamily	2	2	2	3	2	2	2	2	2	2	2	2	2	2
IPR023574	Ribosomal protein L4 domain superfamily	2	2	2	2	2	2	2	2	2	2	2	2	2	3
IPR021331	Hypervirulence associated protein, TUDOR domain	2	2	2	1	0	3	0	3	3	2	3	3	3	2
IPR000704	Casein kinase II, regulatory subunit	2	2	2	3	2	2	2	2	2	2	2	2	2	2
IPR000352	Peptide chain release factor class I	2	3	2	2	2	2	2	2	2	2	2	2	2	2
IPR036497	Glycolipid transfer protein superfamily	2	2	2	2	2	2	2	2	2	2	3	2	2	2
IPR008733	Peroxisomal biogenesis factor 11	3	2	2	2	2	2	2	2	2	2	2	2	2	2
IPR007135	Autophagy-related protein 3	2	2	2	2	2	2	2	2	2	2	2	2	2	3
IPR036286	LexA/Signal peptidase-like superfamily	2	2	2	3	2	2	2	2	2	2	2	2	2	2
IPR012678	Ribosomal protein L23/L15e core domain superfamily	2	2	2	2	2	2	2	2	2	2	3	2	2	2
IPR036774	ERV/ALR sulfhydryl oxidase domain superfamily	2	2	2	2	2	2	2	2	2	2	2	3	2	2
IPR007941	Protein of unknown function DUF726	2	2	2	2	2	2	2	2	3	2	2	2	2	2
IPR006762	Gtr1/RagA G protein	2	2	2	2	2	2	2	2	2	2	2	2	2	3
IPR001404	Heat shock protein Hsp90 family	2	2	2	2	2	2	2	2	2	3	2	2	2	2
IPR022803	Ribosomal protein L5 domain superfamily	2	2	2	2	2	2	2	2	2	2	2	2	2	3
IPR002306	Tryptophan-tRNA ligase	2	3	2	2	2	2	2	2	2	2	2	2	2	2
IPR002317	Serine-tRNA ligase, type1	2	2	2	2	2	2	2	2	2	2	1	2	2	4
IPR036425	MoaB/Mog-like domain superfamily	2	2	2	3	2	2	2	2	2	2	2	2	2	2
IPR007590	Saf4/Yju2 protein	2	2	2	2	2	3	2	2	2	2	2	3	1	2
IPR013248	Secretory component protein Psh3/Shr3	2	2	3	2	2	2	2	2	2	2	2	2	2	2
IPR013899	Domain of unknown function DUF1771	2	2	2	2	2	2	2	2	2	2	2	2	2	3
IPR004404	Dihydroxy-acid dehydratase	2	2	2	2	2	3	2	2	2	2	2	2	2	2
IPR009000	Translation protein, beta-barrel domain superfamily	2	2	3	2	2	2	2	2	2	2	2	2	2	2
IPR024969	Rpn11/EIF3F, C-terminal	2	2	2	2	2	2	2	2	2	2	2	2	2	3
IPR027246	Eukaryotic porin/Tom40	2	2	2	2	2	2	2	2	2	2	2	2	2	3
IPR005821	Ion transport domain	2	2	2	2	2	2	2	2	2	2	3	2	2	2
IPR002301	Isoleucine-tRNA ligase	2	2	2	2	2	2	2	2	2	2	2	2	2	3
IPR039361	Cyclin	2	2	2	2	3	2	2	2	2	2	2	2	2	2
IPR022057	Chitin synthase export chaperone	2	2	2	2	2	2	2	2	2	2	2	3	2	2
IPR008775	Phytanoyl-CoA dioxygenase	2	2	2	3	2	2	2	1	2	2	2	2	3	2
IPR010308	TRP, C-terminal	2	2	2	2	2	2	2	2	2	2	2	2	2	3
IPR006984	rRNA-processing protein Fcf1/Utp23	2	2	2	2	2	2	2	2	2	2	2	2	2	3
IPR001104	3-oxo-5-alpha-steroid 4-dehydrogenase, C-terminal	2	2	2	2	2	2	2	2	2	1	2	4	2	2
IPR032430	Proteasome activator Blm10, mid region	2	3	2	2	2	2	2	2	2	2	2	2	2	2
IPR016342	AP-1/2/4 complex subunit beta	2	2	2	2	2	2	2	2	2	2	2	2	3	2
IPR040608	Snf8/Vps36 family	2	2	2	2	2	2	2	2	2	2	2	2	2	3
IPR010339	TIP49, P-loop domain	2	2	2	2	2	2	2	2	2	2	2	2	2	3
IPR006544	P-type ATPase, subfamily V	2	2	2	2	2	3	2	2	2	2	2	2	2	2
IPR013079	6-phosphofructo-2-kinase	2	2	2	2	2	2	2	2	2	2	2	2	2	3
IPR002634	BolA protein	1	2	2	2	3	2	1	2	2	2	2	2	2	4
IPR004179	Sec63 domain	2	2	2	2	2	2	2	2	3	2	2	3	2	1
IPR000648	Oxysterol-binding protein	2	2	2	2	2	2	1	2	2	2	2	2	2	4
IPR037143	4'-phosphopantetheinyl transferase domain superfamily	2	2	2	1	2	2	1	1	5	2	3	2	2	2
IPR019953	Organic hydroperoxide resistance protein famiy	2	2	2	3	1	2	1	2	3	2	3	1	2	2
IPR011555	V-ATPase proteolipid subunit C, eukaryotic	2	2	2	2	2	2	2	2	2	2	2	2	2	2
IPR010828	Alcohol acetyltransferase/N-acetyltransferase	4	2	2	3	1	2	4	4	2	3	1	0	0	0
IPR022742	Serine aminopeptidase, S33	3	1	4	1	1	3	4	3	1	1	2	2	1	1
IPR024512	Small subunit of serine palmitoyltransferase-like	2	2	3	1	2	2	2	3	2	2	2	3	1	1
IPR031350	Fungal STAND N-terminal Goodbye domain	0	0	0	0	0	0	0	0	0	0	3	0	25	0
IPR002933	Peptidase M20	3	3	2	1	1	2	3	3	2	1	1	1	3	2
IPR000109	Proton-dependent oligopeptide transporter family	2	2	2	1	2	1	2	2	1	1	2	1	3	6
IPR003140	Phospholipase/carboxylesterase/thioesterase	2	2	2	1	4	2	2	2	1	3	3	1	2	1
IPR006140	D-isomer specific 2-hydroxyacid dehydrogenase, NAD-binding domain	2	1	2	2	2	1	2	2	3	3	1	3	2	2
IPR014758	Methionyl-tRNA synthetase	2	1	3	3	1	3	2	2	2	2	2	2	2	1
IPR009027	Ribosomal protein L9/RNase H1, N-terminal	5	0	0	0	0	9	3	6	4	1	0	0	0	0
IPR036673	Cyanovirin-N superfamily	1	0	0	0	3	0	0	0	0	2	3	0	0	19
IPR004815	Lon protease, bacterial/eukaryotic-type	2	2	2	1	2	2	2	2	4	2	2	2	2	1
IPR007361	Domain of unknown function DUF427	2	2	2	2	2	2	2	2	0	2	4	2	2	2
IPR006214	Bax inhibitor 1-related	1	2	2	2	3	2	2	2	2	2	2	2	2	2
IPR003195	Transcription initiation factor IID, subunit 13	2	2	2	2	2	2	2	1	2	2	2	2	2	3
IPR006845	Pex, N-terminal	2	2	2	3	2	2	1	2	2	2	2	2	2	2
IPR001107	Band 7 domain	2	2	2	2	2	2	2	2	2	2	2	2	2	2
IPR004856	Glycosyl transferase, ALG6/ALG8	2	2	2	2	2	2	1	2	2	2	2	2	2	3
IPR036517	FF domain superfamily	2	1	2	2	2	2	2	2	2	2	2	1	3	3
IPR006275	Carbamoyl-phosphate synthase, large subunit	2	3	2	2	2	2	2	2	2	2	2	2	2	1
IPR002716	PIN domain	2	2	2	2	2	2	1	2	2	3	2	2	2	2
IPR001892	Ribosomal protein S13	2	2	2	2	2	2	2	1	2	2	2	3	2	2
IPR000308	14-3-3 protein	2	2	2	2	2	2	2	2	2	2	2	2	2	2
IPR002791	Damage-control phosphatase ARMT1-like, metal-binding domain	2	2	2	2	3	2	2	2	2	2	2	2	2	1
IPR003114	Phox-associated domain	2	2	2	2	2	2	2	2	2	2	2	2	2	2
IPR023674	Ribosomal protein L1-like	2	2	3	2	1	2	2	2	2	2	2	2	2	2
IPR006910	Rad21/Rec8-like protein, N-terminal	2	2	2	2	2	2	2	2	2	2	2	2	2	2
IPR013121	Ferric reductase, NAD binding domain	2	2	2	2	2	2	2	2	2	2	2	2	2	2
IPR006785	Peroxisome membrane anchor protein Pex14p, N-terminal	2	2	2	2	2	2	2	2	2	2	2	2	2	2
IPR005936	Peptidase, FtsH	2	2	2	2	2	2	2	2	2	2	2	2	2	2
IPR008220	Homoserine/serine acetyltransferase MetX-like	2	2	2	2	2	2	2	2	2	2	2	2	2	2
IPR001209	Ribosomal protein S14	2	2	2	2	2	2	2	2	2	2	2	2	2	2
IPR035984	Acyl-CoA binding protein superfamily	2	2	2	2	2	2	2	2	2	2	2	2	2	2
IPR003213	Cytochrome c oxidase, subunit VIb	2	2	2	2	1	2	2	2	2	2	2	3	2	2
IPR003495	CobW/HypB/UreG, nucleotide-binding domain	2	2	2	2	2	2	2	2	2	2	2	2	2	2
IPR036063	Smr domain superfamily	2	2	2	2	2	2	2	2	2	2	2	2	3	1
IPR018939	Autophagy-related protein 27	2	2	2	2	3	2	2	2	2	2	2	1	2	2
IPR022309	Ribosomal protein S8e/ribosomal biogenesis NSA2	2	2	2	2	2	2	2	2	2	2	2	2	2	2
IPR024461	Coiled-coil domain-containing protein 90-like	2	2	2	2	2	2	2	2	2	2	2	2	2	2
IPR004434	Isocitrate dehydrogenase NAD-dependent	2	2	2	2	2	2	2	2	2	2	2	2	2	2
IPR001202	WW domain	2	2	2	2	2	2	2	2	2	2	2	2	2	2
IPR001766	Fork head domain	2	2	2	3	2	2	2	2	2	2	2	2	2	1
IPR018827	Uncharacterised domain YCR061W, C-terminal	2	2	2	2	2	2	2	2	2	2	2	2	2	2
IPR033464	CSN8/PSMD8/EIF3K	2	2	2	2	2	2	2	2	2	2	2	2	2	2
IPR015404	Sorting nexin Vps5-like, C-terminal	2	2	2	2	2	2	2	2	2	2	2	2	2	2
IPR000407	Nucleoside phosphatase GDA1/CD39	2	2	2	2	2	2	2	2	2	2	2	2	2	2
IPR036850	Nucleoside diphosphate kinase-like domain superfamily	2	2	2	2	2	2	2	2	2	2	2	2	2	2
IPR007461	Ysc84 actin-binding domain	2	2	2	2	2	2	2	2	2	2	2	2	2	2
IPR007034	Ribosome biogenesis protein BMS1/TSR1, C-terminal	2	2	2	2	2	2	2	2	2	2	2	2	2	2
IPR035987	Ribosomal protein S8 superfamily	2	2	2	2	2	2	2	2	2	2	2	2	2	2
IPR000702	Ribosomal protein L6	2	2	2	2	2	2	2	2	2	2	2	2	2	2
IPR006219	DHAP synthase, class 1	2	2	2	2	2	2	2	2	2	2	2	2	2	2
IPR001374	R3H domain	2	2	2	2	2	2	2	2	2	2	2	2	2	2
IPR016092	FeS cluster insertion protein	2	2	2	2	2	2	2	2	2	2	2	2	2	2
IPR004910	Yippee/Mis18/Cereblon	2	2	2	2	2	2	2	2	2	2	2	2	2	2
IPR000697	WH1/EVH1 domain	2	2	2	2	2	2	2	2	3	2	2	2	2	1
IPR005886	UDP-glucose 4-epimerase	2	1	3	1	2	1	2	1	2	2	1	3	3	3
IPR005946	Ribose-phosphate pyrophosphokinase	2	2	2	2	2	2	1	2	2	2	2	2	2	2
IPR021851	Protein of unknown function DUF3455	4	2	2	3	3	1	1	1	1	3	2	2	0	2
IPR018606	Argonaute-binding protein 1	1	3	1	2	1	1	1	1	2	1	3	3	2	5
IPR019317	Brain protein I3	4	5	2	2	1	1	1	2	1	1	1	2	3	1
IPR015898	G-protein gamma-like domain	2	2	2	2	2	2	1	2	2	2	2	2	2	2
IPR002937	Amine oxidase	1	3	3	1	2	2	3	2	2	1	2	1	2	2
IPR028094	Restriction of telomere capping protein 4, C-terminal	2	2	1	1	2	2	1	3	1	1	3	1	1	6
IPR001585	Transaldolase/Fructose-6-phosphate aldolase	1	2	3	1	2	2	2	2	1	2	2	2	4	1
IPR001910	Inosine/uridine-preferring nucleoside hydrolase domain	1	2	2	2	2	2	2	1	2	2	2	2	2	3
IPR024395	CLASP N-terminal domain	3	2	2	1	2	2	2	2	2	1	2	2	2	2
IPR005061	Vacuolar protein sorting-associated protein Ist1	2	2	2	2	2	2	2	2	2	2	2	2	2	1
IPR007504	H/ACA ribonucleoprotein complex, subunit Gar1/Naf1	2	2	2	2	2	2	2	2	2	2	2	2	1	2
IPR036570	HORMA domain superfamily	2	2	2	2	2	2	2	1	2	2	2	2	2	2
IPR019402	Frag1/DRAM/Sfk1	2	2	2	2	1	2	2	2	2	2	3	2	2	1
IPR013212	Mad3/Bub1 homology region 1	2	2	2	2	2	2	2	2	2	2	2	2	2	1
IPR013726	Protein of unknown function DUF1748, fungi	2	2	2	2	2	2	1	2	2	2	2	2	2	2
IPR011417	AP180 N-terminal homology (ANTH) domain	2	2	2	2	2	2	2	2	1	2	2	2	2	2
IPR013020	ATP-dependent helicase Rad3/Chl1-like	2	2	2	2	1	2	2	2	2	2	2	2	2	2
IPR007146	Sas10/Utp3/C1D	2	2	2	2	2	2	2	0	3	2	2	2	2	2
IPR011685	LETM1-like	2	2	2	2	2	2	2	1	2	2	2	2	2	2
IPR013907	Sds3-like	2	2	2	2	2	2	2	2	2	2	2	2	1	2
IPR020835	Catalase superfamily	2	2	3	2	1	2	2	2	2	1	2	1	1	4
IPR006797	PRELI/MSF1 domain	2	2	2	2	2	2	2	2	2	1	2	2	2	2
IPR003159	Polysaccharide lyase family 8, central domain	1	3	3	1	4	3	2	2	0	1	3	0	1	2
IPR016639	Glutathione S-transferase Omega/GSH	1	2	5	1	1	2	1	3	2	2	1	1	3	1
IPR014646	Replication factor A protein 2	2	2	2	2	2	2	1	2	2	2	2	1	2	2
IPR009486	Purine nucleoside permease	3	2	2	3	0	2	4	3	0	3	3	1	0	0
IPR008291	Glucoamylase, starch-binding	1	2	1	2	1	1	3	3	1	1	3	4	2	1
IPR037175	Kynurenine formamidase superfamily	2	2	2	2	1	2	3	1	2	2	2	3	1	1
IPR036600	Paired amphipathic helix superfamily	1	0	1	2	1	1	0	1	3	1	1	0	2	12
IPR004698	Zinc/iron permease, fungal/plant	2	1	1	2	1	1	1	1	5	1	1	2	2	5
IPR000092	Polyprenyl synthetase	1	1	2	1	1	1	1	2	1	1	8	4	1	1
IPR012936	Endoplasmic reticulum vesicle transporter, C-terminal	2	2	1	1	1	1	4	2	2	2	1	2	2	3
IPR021848	Protein of unknown function DUF3445	1	1	3	2	2	2	2	2	2	1	2	2	3	1
IPR012901	N2227-like	2	2	1	2	2	3	2	2	2	2	1	2	1	2
IPR004523	Aspartate-tRNA synthetase, type 2	2	3	2	2	1	2	2	2	2	2	1	1	2	2
IPR025256	Domain of unknown function DUF4203	2	2	2	2	2	2	2	2	2	2	1	2	2	1
IPR006722	Trafficking protein particle complex subunit 2	2	1	2	3	2	1	2	2	2	1	2	2	2	2
IPR032632	Peptidase M16, middle/third domain	2	2	2	3	1	2	2	2	4	2	1	1	1	1
IPR003892	Ubiquitin system component CUE	2	2	2	2	2	2	2	2	1	2	2	2	2	1
IPR008974	TRAF-like	2	1	2	2	2	2	2	2	2	2	2	1	2	2
IPR007757	MT-A70-like	2	2	2	1	2	2	2	2	2	2	2	2	2	1
IPR008862	T-complex 11	2	2	2	2	2	2	2	2	2	2	2	1	1	2
IPR006685	Mechanosensitive ion channel MscS	2	2	2	2	2	3	2	2	0	2	2	2	3	0
IPR006838	FAR-17a/AIG1-like protein	2	2	2	2	1	2	2	2	1	2	1	2	2	3
IPR000511	Holocytochrome c/c1 synthase	2	2	2	2	2	2	2	2	2	1	2	2	1	2
IPR010905	Glycosyl hydrolase, family 88	1	4	2	0	2	1	1	1	1	0	2	2	2	7
IPR007250	Heat shock protein 9/12	1	1	2	1	1	2	1	2	1	1	1	2	2	7
IPR031924	Glycosyl hydrolase family 115	2	1	3	2	1	2	2	2	2	1	2	1	2	2
IPR004202	Cytochrome c oxidase subunit VIIc	3	2	2	2	1	2	2	2	2	2	2	1	1	1
IPR013665	Sfi1 spindle body	2	2	1	2	2	1	2	1	2	2	1	2	2	3
IPR013960	DASH complex subunit Duo1	1	1	1	1	2	2	4	3	2	1	3	1	1	2
IPR021102	Peptide-N4-(N-acetyl-beta-glucosaminyl)asparagine amidase A	2	2	2	1	2	1	2	2	1	2	1	2	2	3
IPR031915	Cryptic loci regulator 2, N-terminal	1	1	1	2	1	1	1	1	1	1	8	2	3	1
IPR038763	DHH phosphoesterase superfamily	1	2	2	2	2	2	3	2	3	2	1	1	1	1
IPR006968	Root UVB sensitive family	2	2	2	2	1	2	2	2	3	2	0	3	1	1
IPR027795	CASTOR, ACT domain	2	2	2	1	2	1	3	1	1	2	2	1	3	2
IPR005654	ATPase, AFG1-like	2	2	2	2	1	2	2	2	2	2	2	1	2	1
IPR007763	NADH dehydrogenase [ubiquinone] 1 alpha subcomplex subunit 12	2	2	2	2	2	2	1	2	2	1	2	2	2	1
IPR007233	Trafficking protein particle complex subunit	2	2	2	1	1	2	1	2	2	2	2	2	2	2
IPR029481	ABC-transporter, N-terminal domain	3	2	2	2	2	1	1	2	1	2	2	1	2	1
IPR006235	O-acetylhomoserine/O-acetylserine sulfhydrylase	2	1	3	1	1	3	3	3	1	2	1	1	1	1
IPR014388	3-oxoacid CoA-transferase	2	2	2	2	1	2	2	2	2	2	2	1	1	1
IPR022085	Protein of unknown function DUF3632	2	0	1	0	1	3	6	4	0	1	1	0	1	4
IPR010640	Low temperature requirement A	0	0	0	0	0	0	0	0	0	0	0	0	0	24
IPR023801	Histone deacetylase domain	7	1	1	2	1	1	1	1	1	4	1	1	1	1
IPR007325	Kynurenine formamidase/cyclase-like	3	1	2	2	1	2	2	2	1	2	2	1	1	2
IPR013565	Fatty acid synthase beta subunit AflB /Fas1-like, central domain	2	3	1	1	1	1	1	2	1	1	5	2	2	1
IPR036038	Aminotransferase-like, PLP-dependent enzymes	3	1	2	1	1	3	1	2	2	1	1	2	3	1
IPR006534	P-type ATPase, subfamily IIIA	1	2	1	1	1	1	1	1	2	1	7	1	1	3
IPR024884	N-acyl-phosphatidylethanolamine-hydrolysing phospholipase D	2	2	1	2	0	1	2	2	0	3	3	0	1	5
IPR016035	Acyl transferase/acyl hydrolase/lysophospholipase	2	2	2	4	1	2	2	2	1	2	1	1	1	1
IPR008991	Translation protein SH3-like domain superfamily	2	1	2	1	2	2	2	2	2	1	2	2	0	3
IPR013734	Transcription factor Nrm1/Whi5	2	2	2	2	2	2	2	2	1	2	1	2	0	2
IPR013897	Protein of unknown function DUF1769	2	2	1	2	1	1	2	1	1	2	1	1	1	5
IPR016267	UTP--glucose-1-phosphate uridylyltransferase	1	2	2	1	1	2	2	2	2	2	2	1	2	1
IPR000425	Major intrinsic protein	3	1	1	2	2	1	1	1	2	3	3	2	1	0
IPR038717	Tc1-like transposase, DDE domain	2	1	1	3	0	6	0	2	0	0	1	1	1	5
IPR007915	Oligosaccharyltransferase complex subunit	1	0	1	1	1	12	1	0	1	1	1	1	1	1
IPR000819	Peptidase M17, leucyl aminopeptidase, C-terminal	1	1	2	1	1	1	4	6	1	1	1	1	1	1
IPR025977	Nuclear condensin complex subunit 3, C-terminal domain	1	3	1	2	2	2	1	1	2	1	1	3	2	1
IPR013332	Ketopantoate reductase, N-terminal domain	1	2	1	1	1	2	1	1	1	1	1	3	4	3
IPR035996	Tetrapyrrole methylase superfamily	2	4	1	1	1	1	1	1	1	3	1	3	1	2
IPR036784	Alpha-ketoacid/pyruvate dehydrogenase kinase, N-terminal domain superfamily	2	2	1	2	1	1	2	1	1	1	3	2	1	3
IPR035971	Cellulose-binding domain superfamily	1	2	1	1	3	1	1	1	0	1	1	1	2	7
IPR004276	Glycosyltransferase family 28, N-terminal domain	1	1	1	1	1	1	1	1	1	1	1	2	4	6
IPR013892	Cytochrome c oxidase biogenesis protein Cmc1-like	1	2	2	2	2	1	2	1	2	1	2	1	2	2
IPR010775	Protein of unknown function DUF1365	1	2	2	2	1	2	2	2	2	2	0	1	3	1
IPR001357	BRCT domain	2	2	2	2	1	2	1	2	1	1	2	1	2	1
IPR021419	Mediator complex, subunit Med25, von Willebrand factor type A	2	1	2	2	1	3	1	1	1	1	3	2	1	1
IPR013085	U1-C, C2H2-type zinc finger	1	1	1	1	1	1	1	1	9	1	1	1	1	1
IPR002467	Peptidase M24A, methionine aminopeptidase, subfamily 1	1	1	2	1	2	1	1	1	2	1	1	1	4	3
IPR015202	Galactose oxidase-like, Early set domain	1	1	1	1	2	1	1	1	1	2	3	2	1	4
IPR014485	Predicted phosphoesterase, C1039.02 type	1	2	1	1	3	1	1	1	1	2	2	2	1	3
IPR025533	Protein of unknown function DUF4419	0	0	4	3	0	0	5	4	0	0	0	0	0	6
IPR007743	Immunity-related GTPases-like	0	0	0	0	0	0	0	0	19	0	0	3	0	0
IPR013944	Oxidoreductase putative, C-terminal	2	1	2	1	2	2	2	2	2	1	1	1	1	2
IPR005624	Haem-degrading	1	1	2	1	1	2	1	2	2	1	1	1	1	5
IPR027796	OTT_1508-like deaminase	0	1	9	0	0	0	0	0	0	0	0	0	0	12
IPR005226	UPF0014 family	3	1	1	2	3	1	1	1	2	2	1	1	1	1
IPR012681	Nucleobase cation symporter-1, NCS1	1	1	1	1	1	2	2	2	1	3	3	1	1	1
IPR025715	Chromatin target of PRMT1 protein, C-terminal	2	2	1	1	1	2	1	2	1	2	1	1	2	2
IPR002642	Lysophospholipase, catalytic domain	3	1	1	1	1	1	1	1	2	1	5	2	0	1
IPR022234	Protein of unknown function DUF3759	3	1	1	3	1	1	1	1	1	2	1	2	1	2
IPR000554	Ribosomal protein S7e	2	1	1	2	2	1	2	1	1	2	1	1	2	2
IPR019542	Enhancer of polycomb-like, N-terminal	1	1	1	1	1	2	2	1	4	1	2	1	2	1
IPR013346	Ribonucleotide reductase, class I , alpha subunit	1	1	1	1	1	1	3	2	1	1	2	2	1	3
IPR006331	Adenosine deaminase-related growth factor	1	1	1	1	1	1	3	4	2	2	1	1	1	1
IPR011421	BCNT-C domain	1	1	1	1	1	1	1	7	1	1	1	1	1	2
IPR011430	Down-regulated-in-metastasis protein	1	1	1	1	1	1	1	2	2	2	1	1	2	4
IPR005201	Glycoside hydrolase, family 85	1	1	1	3	1	1	1	1	1	1	2	1	1	5
IPR001719	AP endonuclease 2	2	1	2	2	0	1	1	1	2	1	1	1	1	5
IPR021520	Stealth protein CR2, conserved region 2	2	0	1	1	0	2	1	1	3	2	3	0	0	5
IPR013094	Alpha/beta hydrolase fold-3	1	1	1	1	1	1	1	1	4	1	1	2	1	4
IPR000791	Acetate transporter GPR1/FUN34/SatP family	1	1	1	1	1	1	1	1	1	1	3	4	2	2
IPR010960	Flavocytochrome c	1	1	3	1	2	1	1	1	1	1	2	2	2	2
IPR004331	SPX domain	1	1	2	2	1	2	1	1	1	1	1	2	2	3
IPR003377	Cornichon	2	2	1	2	1	1	1	1	1	2	1	1	1	4
IPR031778	Sortilin, N-terminal	1	2	1	2	1	1	2	1	1	1	4	1	1	2
IPR007527	Zinc finger, SWIM-type	1	1	1	3	1	1	1	1	1	2	1	1	1	5
IPR003710	Ketopantoate reductase ApbA/PanE	2	2	2	2	1	2	2	0	1	2	2	1	1	1
IPR005914	Acetoacetyl-CoA synthase	2	2	1	3	2	1	1	1	2	2	1	2	1	0
IPR006640	SprT-like	1	1	1	2	1	1	2	5	1	1	1	1	1	1
IPR024706	Peroxiredoxin, AhpC-type	2	2	1	2	3	1	1	1	1	2	1	1	1	1
IPR012235	3-isopropylmalate dehydratase, fused small/large subunit	3	1	1	1	1	1	2	2	2	2	1	1	1	1
IPR002730	Ribonuclease P/MRP, subunit p29	1	1	1	1	1	1	1	1	1	1	6	1	1	2
IPR012020	AB hydrolase 4 family	1	1	1	1	1	2	1	1	3	2	1	2	2	1
IPR004591	Replication factor A protein 1	1	1	4	1	2	1	1	1	1	1	1	1	2	2
IPR010107	Glutamate decarboxylase	1	1	1	1	3	2	1	2	1	1	1	2	2	1
IPR024928	E3 ubiquitin-protein ligase, SMURF1 type	1	2	1	1	2	1	1	1	1	1	2	2	3	1
IPR013893	Ribonuclease P, Rpp40	1	1	1	2	1	1	1	1	7	1	1	1	1	0
IPR014084	Urea carboxylase	1	1	3	2	1	1	2	1	1	2	1	1	0	3
IPR007245	GPI transamidase component PIG-T	1	1	2	1	1	1	1	2	1	1	1	1	1	5
IPR025279	Stress response protein NST1	2	2	1	2	1	1	1	1	1	1	1	4	1	1
IPR022703	Domain of unknown function DUF3533	2	0	1	2	2	1	1	1	2	2	1	1	2	2
IPR007832	RNA polymerase Rpc34	1	1	3	1	1	2	1	2	2	1	1	1	1	2
IPR020796	Origin recognition complex, subunit 5	1	1	1	2	1	1	1	1	2	1	1	1	1	5
IPR005922	Phenylalanine ammonia-lyase	2	1	1	1	2	1	1	1	1	2	2	1	2	2
IPR001384	Peptidase M35, deuterolysin	1	0	3	2	2	2	1	1	0	0	0	0	6	2
IPR008847	Suppressor of forked	1	1	2	2	1	1	2	0	1	1	3	1	1	3
IPR029041	FAD-linked oxidoreductase-like	1	2	2	1	1	1	2	2	2	1	2	1	1	1
IPR014347	Tautomerase/MIF superfamily	1	1	1	1	1	1	2	3	2	2	1	0	3	1
IPR028267	Rapamycin-insensitive companion of mTOR, N-terminal domain	1	1	1	2	1	1	1	1	1	1	1	1	1	6
IPR010699	Protein of unknown function DUF1275	1	1	1	1	2	1	1	1	3	1	1	1	2	3
IPR010259	Peptidase S8 propeptide/proteinase inhibitor I9	1	1	1	1	3	1	4	1	1	1	1	1	2	1
IPR001260	Coproporphyrinogen III oxidase, aerobic	2	2	2	2	1	2	1	1	1	2	1	1	1	1
IPR013724	GIT, Spa2 homology (SHD) domain	1	2	1	1	3	1	1	2	1	2	1	2	1	1
IPR005479	Carbamoyl-phosphate synthetase large subunit-like, ATP-binding domain	1	1	2	1	2	2	2	2	2	1	1	1	1	1
IPR004798	Calcium/proton exchanger CAX	2	2	2	1	1	1	1	1	1	2	1	1	2	2
IPR009686	Senescence/spartin-associated	2	1	1	2	1	2	3	2	0	2	1	1	1	1
IPR019273	Lunapark domain	1	1	1	1	5	1	1	1	1	1	1	1	1	2
IPR013962	DASH complex subunit Dam1	1	2	1	1	1	1	4	1	1	1	2	1	1	1
IPR006716	ERG2/sigma1 receptor-like	1	1	2	2	2	1	1	1	1	1	1	1	2	2
IPR003781	CoA-binding	2	1	1	2	1	1	1	1	2	2	2	1	1	1
IPR025974	Mif2/CENP-C cupin domain	1	1	1	1	1	3	1	1	1	1	1	3	2	1
IPR001045	Spermidine/spermine synthases	2	2	1	1	1	3	1	1	1	1	1	1	2	1
IPR026893	Tyrosine/serine-protein phosphatase IphP-type	1	1	1	1	2	3	1	2	1	0	1	2	2	1
IPR006931	Calcipressin	1	1	1	1	1	1	1	1	1	1	1	1	1	6
IPR043837	Mtf2-like, C-terminal domain	1	1	2	2	1	1	1	2	1	1	2	1	1	2
IPR007276	Nucleolar protein 14	1	1	1	1	1	1	6	1	1	1	1	1	1	1
IPR025969	Abscisic acid G-protein coupled receptor-like domain	1	1	6	1	1	1	1	1	1	1	1	1	1	1
IPR005645	Serine hydrolase FSH	2	1	1	1	1	1	0	1	1	1	1	2	2	4
IPR013952	Protein of unknown function DUF1776, fungi	1	1	1	1	1	1	2	1	1	1	1	4	1	2
IPR035923	TT1751-like domain superfamily	1	3	1	2	1	4	1	1	0	2	1	1	1	0
IPR040450	TFIIF beta subunit, HTH domain	1	1	1	1	1	2	2	2	1	1	1	2	1	2
IPR012705	2-methylcitrate dehydratase PrpD	1	1	1	1	1	1	1	1	2	1	2	1	3	2
IPR010530	NADH-ubiquinone reductase complex 1 MLRQ subunit	1	1	1	1	1	1	1	1	1	1	1	2	3	3
IPR012846	Acetolactate synthase, large subunit, biosynthetic	1	1	3	1	3	1	1	1	1	2	1	1	1	1
IPR009668	RNA polymerase I associated factor, A49-like	1	1	1	2	1	1	1	1	1	1	1	1	3	3
IPR023346	Lysozyme-like domain superfamily	1	1	1	1	4	1	1	1	1	1	1	1	2	2
IPR032263	ATP-citrate synthase, citrate-binding domain	6	1	1	1	1	1	1	1	1	1	1	1	1	1
IPR005501	LamB/YcsF/PxpA-like	1	1	4	2	1	1	1	1	0	1	1	1	0	4
IPR001510	Zinc finger, PARP-type	1	1	1	2	1	1	1	1	1	2	1	1	1	4
IPR004871	Cleavage/polyadenylation specificity factor, A subunit, C-terminal	1	1	2	1	1	1	1	1	2	1	1	4	1	1
IPR029191	Up-regulated during septation protein 1	1	1	5	2	1	1	1	1	1	1	1	1	1	1
IPR015865	Riboflavin kinase domain, bacterial/eukaryotic	1	1	1	2	2	1	2	2	1	1	1	1	2	1
IPR005792	Protein disulphide isomerase	1	1	1	1	5	2	1	1	1	1	1	1	1	1
IPR005100	NGN domain	1	1	1	1	5	1	1	1	1	1	1	1	1	2
IPR007736	Caleosin-related	1	0	4	1	1	1	1	1	1	1	2	1	3	1
IPR034733	Acetyl-CoA carboxylase	1	1	2	1	2	2	2	2	1	1	1	1	1	1
IPR000891	Pyruvate carboxyltransferase	1	1	2	1	1	1	1	1	1	1	2	2	1	3
IPR006634	TRAM/LAG1/CLN8 homology domain	2	1	1	2	1	1	1	1	0	2	1	2	1	3
IPR007255	Conserved oligomeric Golgi complex subunit 8	1	1	2	1	1	1	4	1	1	1	1	1	1	1
IPR022157	Dynein associated protein	1	2	2	1	1	1	1	1	1	1	1	1	1	3
IPR016477	Fructosamine/Ketosamine-3-kinase	1	1	1	1	1	1	3	2	1	1	1	1	1	2
IPR002468	Peptidase M24A, methionine aminopeptidase, subfamily 2	1	1	2	2	1	2	1	1	1	1	1	1	1	2
IPR032350	Next to BRCA1, central domain	3	1	1	1	1	1	1	1	1	1	1	2	1	2
IPR019190	Exonuclease V	1	1	1	1	1	1	3	2	1	1	1	1	1	2
IPR013218	Kinetochore-associated protein Dsn1/Mis13	1	1	1	1	1	1	2	2	1	1	2	1	1	2
IPR040887	Aldos-2-ulose dehydratase/isomerase (AUDH), Cupin domain	1	3	2	1	0	2	0	0	0	3	1	2	0	3
IPR017252	Dynein regulator LIS1	2	1	2	1	1	2	1	2	1	1	1	1	1	1
IPR024078	Putative deacetylase LmbE-like domain superfamily	1	1	1	1	1	1	1	1	1	1	1	1	1	5
IPR036926	Thymidylate synthase/dCMP hydroxymethylase superfamily	1	1	2	1	1	2	1	1	1	1	2	1	1	2
IPR024550	TFIIEalpha/SarR/Rpc3 HTH domain	1	1	2	1	1	1	1	1	1	1	1	1	1	4
IPR005708	Homogentisate 1,2-dioxygenase	2	2	1	2	1	1	2	2	0	1	1	1	0	2
IPR016391	Coatomer alpha subunit	1	1	1	1	1	1	2	2	1	1	2	1	1	2
IPR015408	Zinc finger, Mcm10/DnaG-type	1	1	1	1	1	1	4	2	1	1	1	1	1	1
IPR002650	Sulphate adenylyltransferase	3	1	1	1	1	1	1	1	1	2	1	1	1	2
IPR001356	Homeobox domain	1	1	1	1	1	2	1	3	1	1	1	1	1	2
IPR010102	Succinate semialdehyde dehydrogenase	1	2	4	1	1	1	1	1	1	1	1	1	1	1
IPR013921	Mediator complex, subunit Med20	1	1	1	1	2	1	1	1	1	1	1	3	2	1
IPR014492	Poly(A) polymerase	1	1	2	1	1	2	1	2	1	1	1	1	2	1
IPR018574	Structure-specific endonuclease subunit Slx4	1	1	2	3	1	1	1	1	1	1	1	1	1	2
IPR014980	Dopa 4,5-dioxygenase	1	1	1	4	1	1	1	1	1	1	1	1	2	1
IPR004638	Drug resistance transporter EmrB-like	1	1	1	1	1	1	1	1	1	1	1	2	2	3
IPR019026	Peptidase M64, IgA	1	1	3	1	1	1	1	1	1	1	1	1	3	1
IPR014189	Quinone oxidoreductase PIG3	1	1	1	1	1	1	1	1	1	1	1	1	1	5
IPR012592	PROCN domain	1	1	1	1	1	2	1	1	2	1	1	1	1	3
IPR012110	Thiamine pyrophosphate (TPP)-dependent enzyme	1	1	2	1	1	1	1	1	1	1	1	2	2	2
IPR013881	Pre-mRNA-splicing factor 3	1	1	1	1	1	1	1	4	1	1	1	1	1	2
IPR000705	Galactokinase	1	1	2	3	1	1	1	1	1	1	1	1	1	2
IPR006042	Xanthine/uracil permease	1	1	3	1	1	2	1	1	2	1	1	1	1	1
IPR010122	Hydroxymethylglutaryl-CoA synthase, eukaryotic	1	1	1	2	2	1	1	1	1	1	2	1	2	1
IPR000620	EamA domain	1	1	2	1	1	1	2	3	1	1	1	1	1	1
IPR019623	Protein Rot1	1	2	1	1	1	1	1	1	3	1	1	1	1	2
IPR005940	Anthranilate phosphoribosyl transferase	1	1	1	1	1	1	2	1	1	1	2	2	2	1
IPR012001	Thiamine pyrophosphate enzyme, N-terminal TPP-binding domain	1	2	2	1	1	2	2	2	1	1	0	1	1	1
IPR012954	BP28, C-terminal domain	1	1	1	1	1	1	1	1	1	1	1	1	1	5
IPR006424	Glyceraldehyde-3-phosphate dehydrogenase, type I	1	1	1	1	2	1	1	1	3	1	1	1	1	2
IPR005605	Sporulation-specific protein Spo7	1	1	1	1	1	1	3	1	1	1	1	1	1	3
IPR003701	DNA double-strand break repair protein Mre11	1	1	1	1	1	1	1	1	1	1	5	1	1	1
IPR013959	DASH complex subunit Dad4	1	1	2	1	1	1	1	1	3	1	2	1	1	1
IPR011904	Acetate-CoA ligase	2	2	1	3	1	1	0	1	1	2	1	1	1	1
IPR006654	Tryptophan synthase, beta chain	1	1	2	2	1	1	1	3	1	1	1	1	1	1
IPR005078	Peptidase C54	1	1	3	1	1	1	1	1	1	1	1	2	2	1
IPR007705	Vesicle transport v-SNARE, N-terminal	2	1	1	1	2	1	1	1	1	1	1	2	1	2
IPR032456	CAAX prenyl protease 1, N-terminal	1	1	3	1	1	1	1	1	1	1	3	1	1	1
IPR036440	Peptidase C15, pyroglutamyl peptidase I-like superfamily	2	1	1	1	1	1	1	1	3	1	1	1	2	1
IPR004468	CTP synthase	1	1	1	1	1	1	1	1	2	1	2	2	1	2
IPR018823	Putative ER transporter, 6TM, N-terminal	1	1	1	1	2	1	1	5	1	1	1	1	1	0
IPR001388	Synaptobrevin	1	1	2	1	1	1	1	2	2	1	1	1	1	2
IPR027244	Vacuolar membrane-associated protein Iml1	3	1	1	1	1	1	1	1	1	1	1	1	1	3
IPR017852	GPI ethanolamine phosphate transferase 1, C-terminal	1	1	1	1	3	2	1	1	1	1	3	1	1	0
IPR005635	Inner centromere protein, ARK-binding domain	2	2	1	1	1	2	1	1	1	1	1	2	1	1
IPR003120	Transcription factor Ste12	2	1	1	1	1	1	1	4	1	1	1	1	1	1
IPR006571	TLDc domain	1	1	2	3	1	1	2	1	1	1	1	1	1	1
IPR001752	Kinesin motor domain	1	1	1	1	1	1	1	1	1	1	2	2	3	1
IPR022185	Protein of unknown function DUF3712	0	6	1	1	1	1	2	1	0	0	1	1	2	1
IPR025187	Protein of unknown function DUF4112	1	1	2	1	2	1	1	1	1	1	1	2	1	2
IPR000814	TATA-box binding protein	3	1	1	1	1	1	1	1	1	1	1	1	1	3
IPR019595	Domain of unknown function DUF2470	3	1	1	1	1	1	1	1	1	1	1	1	1	3
IPR023201	SecY domain superfamily	1	1	1	1	3	1	3	1	1	1	1	1	1	1
IPR036509	Peptide methionine sulphoxide reductase MsrA superfamily	1	1	1	4	1	1	1	0	1	2	1	1	1	2
IPR022127	Store-operated calcium entry regulator STIMATE/YPL162C	1	1	4	1	1	1	1	1	2	1	1	1	1	1
IPR011053	Single hybrid motif	0	1	1	1	2	1	1	2	1	1	1	2	3	1
IPR013961	RAI1-like	3	1	1	3	1	1	1	1	1	1	1	1	1	1
IPR021715	Pre-mRNA-splicing factor SLU7 domain	1	1	1	1	1	1	1	1	1	1	1	1	1	5
IPR036339	PUB-like domain superfamily	1	1	2	1	1	2	2	2	1	1	1	1	1	1
IPR007125	Histone H2A/H2B/H3	1	1	1	2	1	1	1	1	1	2	1	1	3	1
IPR013953	FACT complex subunit Spt16 domain	1	1	1	1	1	1	1	1	5	1	1	1	1	1
IPR007252	Nuclear pore protein 84/107	1	1	5	1	1	1	1	1	1	1	1	1	1	1
IPR041661	ZN622/Rei1/Reh1, zinc finger C2H2-type	1	1	1	1	1	1	1	0	1	1	1	1	1	6
IPR016528	Vacuolar protein sorting-associated protein 11	1	1	1	1	1	1	1	1	1	1	3	2	1	1
IPR024624	Pyridoxamine 5'-phosphate oxidase, Alr4036 family, FMN-binding domain	2	2	1	1	1	1	1	1	2	1	1	1	1	1
IPR029004	Ribosomal L28e/Mak16	1	1	1	1	1	1	1	1	1	1	1	1	1	4
IPR031968	VASt domain	2	1	2	1	1	1	1	1	1	1	1	1	2	1
IPR013940	Meiosis specific protein Spo22/ZIP4/TEX11	1	1	1	1	1	2	1	1	3	1	1	1	1	1
IPR014848	Reduced growth phenotype protein 1	1	1	1	2	1	1	3	1	1	1	1	1	1	1
IPR007400	PrpF protein	1	1	1	1	1	1	4	1	1	1	1	1	1	1
IPR012814	Pyranose 2-oxidase	1	1	2	1	0	2	1	1	0	1	2	1	0	4
IPR038085	Rnp2-like domain superfamily	1	2	1	1	1	1	1	3	1	1	1	1	1	1
IPR014052	DNA primase, small subunit, eukaryotic/archaeal	1	1	1	1	1	2	1	1	1	1	1	3	1	1
IPR005788	Disulphide isomerase	1	1	3	1	1	1	1	1	1	1	1	1	1	2
IPR019464	RNA polymerase II elongation factor ELL, N-terminal	1	1	1	2	1	1	1	3	1	1	1	1	1	1
IPR014870	Domain of unknown function DUF1793	3	2	1	2	1	1	1	1	1	1	0	2	0	1
IPR007955	Bystin	1	1	1	1	1	1	1	1	1	1	1	3	1	2
IPR008689	ATP synthase, F0 complex, subunit D, mitochondrial	2	1	1	1	1	1	2	1	1	1	1	2	1	1
IPR021643	Mediator complex, subunit Med13, N-terminal	1	1	1	1	3	2	1	1	1	1	1	1	1	1
IPR009305	2-hydroxy-palmitic acid dioxygenase Mpo1-like	1	1	1	2	1	1	1	1	1	2	1	1	1	2
IPR021986	Spherulation-specific family 4	2	1	1	1	0	1	2	2	0	1	0	1	0	5
IPR018564	DNA replication checkpoint mediator, MRC1 domain	1	1	1	2	1	1	1	1	1	1	1	2	1	2
IPR019038	DNA polymerase delta subunit 3	1	2	1	2	1	2	1	1	1	1	1	1	1	1
IPR019334	Transmembrane protein 170	1	1	0	1	1	1	1	1	2	1	2	1	1	3
IPR007811	DNA-directed RNA polymerase III subunit RPC4	1	1	1	1	1	1	2	1	1	1	1	3	1	1
IPR007751	Domain of unknown function DUF676, lipase-like	1	1	1	1	3	1	1	1	1	1	1	1	2	1
IPR012734	Dihydroxyacetone kinase	1	1	1	1	1	1	1	1	1	1	2	2	2	1
IPR018333	Squalene cyclase	2	1	2	1	2	1	1	1	1	1	1	1	1	1
IPR019384	Retinoic acid induced 16-like protein	1	1	2	1	1	1	1	1	1	1	1	2	1	2
IPR006515	Polyadenylate binding protein, human types 1, 2, 3, 4	1	2	1	1	1	1	1	1	1	1	1	1	2	2
IPR010490	Conserved oligomeric Golgi complex subunit 6	1	1	1	1	1	1	1	1	1	1	1	4	1	1
IPR007718	Srp40, C-terminal	1	1	2	2	1	2	1	1	1	1	1	1	1	1
IPR011943	HAD-superfamily hydrolase, subfamily IIID	1	1	1	2	1	1	1	1	3	1	1	1	1	1
IPR022233	TRAPP II complex, TRAPPC10	1	1	1	1	1	1	1	1	1	1	1	1	1	4
IPR002219	Protein kinase C-like, phorbol ester/diacylglycerol-binding domain	1	1	1	1	2	1	1	1	1	1	1	2	2	1
IPR007220	Origin recognition complex, subunit 2	1	1	1	1	2	2	2	1	1	1	1	1	1	1
IPR012099	Midasin	1	1	1	1	1	1	1	1	1	1	1	3	1	2
IPR005301	MOB kinase activator family	1	1	1	1	2	1	1	1	1	1	1	2	2	1
IPR012929	Nucleoprotein TPR/MLP1	1	2	1	2	1	1	1	1	1	1	1	2	1	1
IPR009851	Modifier of rudimentary, Modr	1	1	1	2	1	1	1	1	1	1	1	1	1	3
IPR006828	Association with the SNF1 complex (ASC) domain	1	1	1	1	1	1	2	1	1	1	1	2	2	1
IPR019257	Histidine-specific methyltransferase, SAM-dependent	1	1	1	1	1	2	1	1	2	1	1	1	2	1
IPR018851	Borealin, N-terminal	1	1	1	1	1	1	2	1	1	1	1	2	2	1
IPR016180	Ribosomal protein L10e/L16	1	1	1	1	2	1	1	1	1	1	1	2	1	2
IPR009030	Growth factor receptor cysteine-rich domain superfamily	1	1	1	1	4	1	1	1	1	1	1	1	1	1
IPR011387	Translation initiation factor 2A	1	1	1	1	1	1	1	1	1	1	2	1	2	2
IPR005269	Cytokinin riboside 5'-monophosphate phosphoribohydrolase LOG	1	1	2	1	1	1	1	1	1	1	2	2	1	1
IPR011281	Succinate dehydrogenase, flavoprotein subunit	1	1	1	1	2	1	1	1	1	1	2	2	1	1
IPR018961	DnaJ homologue, subfamily C, member 28, conserved domain	1	1	1	2	1	1	1	1	1	1	1	1	1	3
IPR003721	Pantoate-beta-alanine ligase	1	1	1	2	1	1	1	1	2	1	1	1	1	2
IPR002292	Ornithine/putrescine carbamoyltransferase	1	1	1	1	1	1	1	2	1	1	1	1	1	3
IPR002190	MAGE homology domain	1	1	1	1	1	2	1	1	1	1	1	3	1	1
IPR004540	Translation elongation factor EFG/EF2	1	1	1	1	1	1	4	1	1	1	1	1	1	1
IPR006239	3(2),5 -bisphosphate nucleotidase HAL2	1	1	2	1	1	1	1	1	1	1	1	2	1	2
IPR013178	Histone acetyltransferase Rtt109/CBP	1	1	1	2	1	1	2	1	1	1	1	1	1	2
IPR013820	ATP phosphoribosyltransferase, catalytic domain	1	1	1	1	1	1	1	1	1	1	1	3	1	2
IPR016219	Phosphatidylethanolamine N-methyltransferase, fungi	1	1	1	1	1	1	1	1	1	1	2	1	1	3
IPR018803	Putative stress-responsive protein	1	1	1	2	1	1	2	1	1	1	1	2	1	1
IPR035974	Rap/Ran-GAP superfamily	1	1	1	1	1	1	2	1	1	1	1	2	1	2
IPR005043	Exportin-2, C-terminal	1	1	1	1	1	2	1	1	1	1	2	1	1	2
IPR010318	Protein of unknown function DUF917	1	1	1	1	1	1	1	1	1	1	1	1	3	2
IPR003194	Transcription initiation factor IIA, gamma subunit	1	1	1	1	1	1	1	1	1	1	1	2	3	1
IPR002539	MaoC-like dehydratase domain	1	2	1	1	1	1	1	2	1	1	1	2	1	1
IPR000860	Porphobilinogen deaminase	1	2	1	2	1	1	1	1	1	1	1	1	1	2
IPR002164	Nucleosome assembly protein (NAP)	1	1	1	1	1	1	1	1	1	1	1	1	2	3
IPR036128	Plus3-like superfamily	1	1	4	1	1	1	1	1	1	1	1	1	1	1
IPR000313	PWWP domain	1	1	2	1	2	1	1	2	1	1	1	1	1	1
IPR019150	Vesicle transport protein, Use1	1	1	1	1	1	1	1	1	3	1	1	1	1	2
IPR004205	Cytochrome b-c1 complex subunit 8	1	1	1	1	1	1	1	1	2	1	1	1	1	3
IPR014808	DNA replication factor Dna2, N-terminal	1	1	1	1	1	2	1	1	1	1	2	1	1	2
IPR004730	Transaldolase type 1	1	1	1	1	2	1	1	3	1	1	1	1	1	1
IPR036054	BTG-like domain superfamily	1	1	1	1	1	1	1	1	1	1	1	3	2	1
IPR019339	CBF1-interacting co-repressor CIR, N-terminal domain	1	1	1	1	1	0	3	1	1	1	2	1	1	2
IPR020373	Ribosomal protein S36, mitochondrial	1	1	2	1	1	1	1	1	1	1	1	1	1	3
IPR032691	Guanine nucleotide exchange factor, N-terminal	1	1	1	1	2	1	1	1	1	1	1	3	1	1
IPR013948	DNA replication regulator Sld3, C-terminal	1	1	1	1	1	1	0	1	4	1	1	1	2	1
IPR006708	Pex19 protein	1	2	1	1	1	1	1	3	1	1	1	1	1	1
IPR017046	Prenylcysteine oxidase	1	1	2	1	1	2	1	1	1	1	1	1	1	2
IPR008289	Pentafunctional AroM protein	1	1	2	1	1	1	1	1	2	1	1	1	1	2
IPR025390	Domain of unknown function DUF2407 C-terminal	1	1	1	1	1	1	1	1	1	1	4	1	1	1
IPR007867	Glucose-methanol-choline oxidoreductase, C-terminal	1	1	1	0	2	2	3	2	0	0	1	0	2	2
IPR012981	PIH1, N-terminal	2	1	1	1	1	1	1	1	1	1	1	1	1	3
IPR006222	Aminomethyltransferase, folate-binding domain	1	1	1	1	1	3	1	2	1	1	1	1	1	1
IPR006594	LIS1 homology motif	1	1	2	1	2	1	1	1	2	1	1	1	1	1
IPR019335	Conserved oligomeric Golgi complex subunit 7	1	1	1	1	1	1	1	1	3	1	1	1	1	2
IPR009511	Mad1/Cdc20-bound-Mad2 binding protein	1	1	1	3	1	1	1	1	1	1	1	1	1	2
IPR002833	Peptidyl-tRNA hydrolase, PTH2	0	1	1	1	2	1	0	1	1	1	2	2	2	2
IPR003719	Phenazine biosynthesis PhzF protein	1	1	0	2	1	0	0	0	0	1	1	2	1	7
IPR022591	Transcription initiation factor TFIID subunit 1, domain of unknown function	1	1	1	1	2	1	1	2	1	1	1	1	1	2
IPR012171	Fatty acid desaturase	2	1	1	1	1	1	1	1	1	1	1	3	1	1
IPR003172	MD-2-related lipid-recognition domain	1	1	1	3	1	1	1	1	1	1	1	1	2	1
IPR007240	Autophagy-related protein 17	1	1	1	1	1	1	1	1	1	1	1	1	1	4
IPR035441	TFIIS/LEDGF domain superfamily	1	1	1	1	1	1	1	1	1	1	1	1	3	2
IPR012258	Acyl-CoA oxidase	1	1	1	1	1	1	1	1	1	1	2	1	1	3
IPR041588	Integrase zinc-binding domain	1	1	1	2	1	1	1	1	1	1	3	1	1	1
IPR001005	SANT/Myb domain	1	1	1	1	1	1	1	1	1	1	3	1	1	2
IPR008927	6-phosphogluconate dehydrogenase-like, C-terminal domain superfamily	1	1	1	2	1	1	1	1	1	1	1	2	2	1
IPR021827	Nucleoporin Nup186/Nup192/Nup205	1	1	1	1	1	1	1	1	1	1	1	1	1	4
IPR015174	MIF4G-like, type 2	1	1	1	2	1	1	1	1	1	1	1	1	1	3
IPR032259	Enoyl-CoA hydratase/isomerase, HIBYL-CoA-H type	1	1	1	1	1	1	1	1	4	1	1	1	1	1
IPR036907	5'-Nucleotidase, C-terminal domain superfamily	1	1	3	1	1	1	1	1	1	1	1	1	1	2
IPR008580	PPPDE peptidase domain	1	1	1	1	1	1	1	1	1	4	1	1	1	1
IPR026841	Inositolphosphotransferase Aur1/Ipt1	2	1	1	1	1	1	1	1	1	1	2	1	1	2
IPR002995	Surfeit locus 4	1	1	1	1	1	1	1	1	1	1	1	1	1	4
IPR014048	Methylated-DNA-[protein]-cysteine S-methyltransferase, DNA binding	1	1	1	1	1	1	1	1	1	1	2	2	1	2
IPR013120	Fatty acyl-coenzyme A reductase, NAD-binding domain	0	1	3	3	1	0	0	0	6	0	2	1	0	0
IPR041232	Nucleoplasmin-like domain	1	0	4	1	0	0	0	0	0	1	0	6	2	2
IPR006995	ATP synthase, F0 complex, subunit J	1	1	1	2	1	1	1	1	1	1	1	2	1	1
IPR022209	Pre-mRNA splicing factor	1	1	1	1	1	2	1	1	1	1	1	1	1	2
IPR007144	Small-subunit processome, Utp11	1	1	1	1	1	1	1	1	1	1	1	1	1	3
IPR007541	Uncharacterised protein family, basic secretory protein	1	1	1	1	1	2	1	1	1	1	1	1	1	2
IPR022885	NAD(P)H-quinone oxidoreductase subunit D/H	1	1	1	1	1	1	1	1	1	1	1	1	2	2
IPR000297	Peptidyl-prolyl cis-trans isomerase, PpiC-type	1	1	1	2	1	1	1	1	2	1	1	1	1	1
IPR003437	Glycine dehydrogenase (decarboxylating)	1	1	1	1	1	2	1	1	1	1	1	1	1	2
IPR019519	Elongator complex protein 5	1	1	1	1	1	1	1	1	2	1	1	1	1	2
IPR001194	cDENN domain	1	1	2	2	1	1	1	0	2	1	1	1	1	1
IPR011159	Phosphoprotein phosphatase PPZ/Ppq1	1	1	1	1	1	1	1	1	1	1	1	1	1	3
IPR013226	Pal1 cell morphology	1	1	1	1	1	1	1	3	1	1	1	1	1	1
IPR014640	Imidazole glycerol phosphate synthase HisHF	1	1	1	1	1	1	1	3	1	1	1	1	1	1
IPR036609	LCCL domain superfamily	1	1	1	1	1	1	1	1	1	1	3	1	1	1
IPR014801	Mediator complex, subunit Med5, fungi	1	1	1	1	1	1	2	1	1	1	1	1	2	1
IPR019349	Ribosomal protein S24/S35, mitochondrial, conserved domain	1	1	1	1	1	1	1	1	1	1	1	1	1	3
IPR024371	Acetyl-coenzyme A transporter 1-like	1	1	1	2	1	1	1	1	2	1	1	1	1	1
IPR007148	Small-subunit processome, Utp12	1	1	1	1	1	1	1	1	1	1	1	1	2	2
IPR007174	Las1	1	1	1	1	1	1	1	1	1	1	1	1	1	3
IPR032297	Torus domain	1	1	1	1	1	1	1	1	1	1	1	1	1	3
IPR006408	P-type ATPase, subfamily IIB	1	1	1	1	1	1	1	1	1	1	2	1	1	2
IPR012935	Zinc finger, C3HC-like	1	1	1	1	3	1	1	1	1	1	1	1	1	1
IPR001698	F-actin-capping protein subunit beta	1	1	1	1	2	1	1	1	1	1	2	1	1	1
IPR013894	RecQ mediated genome instability protein, N-terminal	1	1	1	1	1	2	1	1	1	1	1	2	1	1
IPR013776	Alpha-amylase, thermostable	1	1	1	1	1	1	1	1	1	1	1	2	1	2
IPR007266	Endoplasmic reticulum oxidoreductin 1	2	1	1	1	1	1	1	1	1	1	1	1	1	2
IPR005365	Nitrogen permease regulator 3	1	1	1	2	1	1	1	2	1	1	1	1	1	1
IPR003697	Nucleoside triphosphate pyrophosphatase Maf-like protein	1	1	1	1	1	1	1	1	1	1	3	1	1	1
IPR006165	Ku70	1	1	1	1	1	1	1	1	1	1	2	2	1	1
IPR019193	Ubiquitin-conjugating enzyme E2-binding protein	1	1	1	3	1	1	1	1	1	1	1	1	1	1
IPR022697	Homoserine dehydrogenase lacking ACT domain	1	1	1	2	1	1	1	1	1	1	2	1	1	1
IPR007919	Uncharacterised protein family UPF0220	1	1	2	1	1	1	1	1	1	1	1	1	1	2
IPR001278	Arginine-tRNA ligase	1	1	2	1	1	1	1	1	1	1	1	1	1	2
IPR009643	Heat shock factor binding 1	1	1	1	1	1	0	1	1	1	1	1	1	2	3
IPR003228	Transcription initiation factor TFIID subunit 12 domain	1	1	1	2	1	1	1	1	1	1	1	1	1	2
IPR001308	Electron transfer flavoprotein alpha subunit/FixB	1	2	1	1	1	1	1	1	1	1	1	1	1	2
IPR016031	Tryptophan RNA-binding attenuator protein-like domain superfamily	1	1	3	1	0	2	3	3	1	1	0	0	0	0
IPR019200	ATP adenylyltransferase, C-terminal	1	1	1	1	1	1	1	1	1	1	1	2	1	2
IPR007201	Mei2-like, C-terminal RNA recognition motif	1	1	1	1	1	1	1	1	1	1	1	2	1	2
IPR013949	U3 small nucleolar RNA-associated protein 6	1	1	1	1	0	1	4	1	1	1	1	1	1	1
IPR040666	Atg29, N-terminal	1	1	2	1	1	1	2	1	1	1	1	1	1	1
IPR023302	Peptidase S9A, N-terminal domain	1	1	1	1	1	1	1	1	1	1	1	1	1	3
IPR029005	LIM-domain binding protein/SEUSS	1	1	1	1	1	1	1	2	1	1	1	1	1	2
IPR004413	Aspartyl/glutamyl-tRNA(Asn/Gln) amidotransferase, B subunit	1	1	1	1	1	1	1	1	3	1	1	1	1	1
IPR008501	THO complex subunit 7/Mft1	1	1	1	1	1	1	1	1	1	1	1	1	1	3
IPR007758	Nucleoporin, NSP1-like, C-terminal	1	1	1	1	1	1	1	2	1	1	1	1	1	2
IPR007472	N-end rule aminoacyl transferase, C-terminal	1	1	1	2	1	1	2	1	1	1	1	1	1	1
IPR002319	Phenylalanyl-tRNA synthetase	1	1	1	1	1	1	1	1	1	1	1	3	1	1
IPR012583	Pre-rRNA-processing protein RIX1, N-terminal	1	1	2	2	1	1	1	1	1	1	1	1	1	1
IPR013927	Transcription factor Opi1	1	2	1	1	1	1	1	1	1	1	1	2	1	1
IPR013537	Acetyl-CoA carboxylase, central domain	2	1	1	1	1	1	1	1	1	1	2	1	1	1
IPR014445	Glutamine-dependent NAD(+) synthetase	1	1	1	2	1	1	2	1	1	1	1	1	1	1
IPR013933	Chromatin-remodelling complex, RSC SWI/SNF subunit Rsc7/Swp82	1	1	1	1	1	1	1	1	2	1	1	1	1	2
IPR006449	Squalene synthase-like	1	1	1	1	1	1	1	1	1	1	3	1	1	1
IPR019167	mRNA decay factor PAT1 domain	1	1	1	1	1	1	2	1	2	1	1	1	1	1
IPR032790	Glycogen debranching enzyme, C-terminal	2	1	1	1	1	1	1	1	1	1	1	2	1	1
IPR022816	Condensin complex subunit 2/barren	1	1	1	3	1	1	1	1	1	1	1	1	1	1
IPR019156	Ataxin-10 domain	1	1	1	1	1	1	2	1	1	1	1	1	1	2
IPR010111	Kynureninase	1	1	1	1	1	1	1	1	1	1	1	1	2	2
IPR004864	Late embryogenesis abundant protein, LEA_2 subgroup	1	1	1	1	1	1	1	1	1	1	1	2	1	2
IPR021665	Mediator complex, subunit Med16	1	1	1	2	1	1	1	1	1	1	1	1	1	2
IPR004506	tRNA-specific 2-thiouridylase	2	1	1	1	1	1	0	1	1	1	1	2	1	2
IPR012717	T-complex protein 1, delta subunit	1	1	1	2	1	1	1	1	1	1	1	1	1	2
IPR025451	Domain of unknown function DUF4211	1	1	1	1	1	1	1	1	1	1	1	2	1	2
IPR015267	Protein phosphatase 4 core regulatory subunit R2	1	1	1	1	1	1	1	1	1	1	1	1	1	3
IPR014436	Extradiol aromatic ring-opening dioxygenase, DODA-type	1	1	1	1	1	1	1	1	1	1	1	1	1	3
IPR012462	Peptidase C78, ubiquitin fold modifier-specific peptidase 1/ 2	1	1	1	1	1	1	2	1	1	1	1	1	1	2
IPR007009	Shq1 protein domain	1	1	1	1	1	1	1	1	1	1	1	1	1	3
IPR014877	Exportin-1, C-terminal	1	1	1	1	2	1	1	1	1	1	1	1	1	2
IPR004241	Autophagy protein Atg8 ubiquitin-like	1	1	1	1	2	1	1	1	1	1	1	1	1	2
IPR024055	Translation initiation factor 2, alpha subunit, C-terminal	1	1	1	1	1	1	1	1	1	1	1	2	1	2
IPR031814	ALG11 mannosyltransferase, N-terminal	1	1	1	1	1	1	1	1	1	1	1	1	1	3
IPR013929	RNA polymerase II-associated protein 1, C-terminal	2	1	1	1	1	1	1	1	1	1	1	1	1	2
IPR033469	CYTH-like domain superfamily	1	1	1	1	1	1	1	1	3	1	1	1	1	1
IPR022036	Protein of unknown function DUF3605	1	1	2	1	1	1	1	1	1	1	1	1	1	2
IPR013946	Nuclear control of ATP synthase 2	1	1	1	2	1	1	1	1	1	1	1	1	1	2
IPR015418	Chromatin modification-related protein Eaf6	1	1	1	3	0	1	1	1	1	1	1	1	1	2
IPR011515	Shugoshin, C-terminal	1	1	1	1	1	1	1	1	1	1	1	2	1	2
IPR004403	Peptide chain release factor eRF1/aRF1	1	1	1	1	1	1	1	1	1	1	1	1	2	2
IPR003021	Rad1/Rec1/Rad17	1	1	1	1	1	1	1	3	1	1	1	1	1	1
IPR028881	PAN2 domain	1	1	2	1	1	1	1	1	2	1	1	1	1	1
IPR011566	Ubiquinone biosynthesis protein Coq7	1	1	2	1	1	1	1	1	1	1	1	1	1	2
IPR007231	Nucleoporin interacting component Nup93/Nic96	2	1	1	1	1	1	1	2	1	1	1	1	1	1
IPR016902	Vacuolar protein sorting-associated protein 41	1	1	1	2	2	1	1	1	1	1	1	1	1	1
IPR031669	Fibronectin type III domain, fungi	1	2	1	1	1	1	1	1	1	1	1	1	1	2
IPR024326	Ribosomal RNA-processing protein 7, C-terminal domain	1	1	1	2	1	1	1	1	1	1	2	1	1	1
IPR005931	Delta-1-pyrroline-5-carboxylate dehydrogenase	1	1	1	2	1	1	1	1	1	1	1	1	1	2
IPR029001	Inosine triphosphate pyrophosphatase-like	1	1	2	1	1	1	1	1	1	1	1	1	1	2
IPR016185	Pre-ATP-grasp domain superfamily	3	1	1	1	1	1	1	1	1	1	1	1	1	1
IPR024687	MMS19, C-terminal	1	1	1	1	1	1	1	1	2	1	1	1	1	2
IPR002745	Phosphotransferase KptA/Tpt1	1	1	1	1	2	1	1	1	1	1	1	2	1	1
IPR008631	Glycogen synthase	1	1	1	2	1	1	1	2	1	1	1	1	1	1
IPR008672	Spindle assembly checkpoint component Mad1	2	1	1	1	1	1	1	1	2	1	1	1	1	1
IPR018626	Protein LCHN/Anr2	1	1	1	1	2	1	2	1	1	1	1	1	1	1
IPR010750	SGF29 tudor-like domain	1	1	1	1	1	1	1	2	1	1	1	1	2	1
IPR004584	DNA repair protein Rad50, eukaryotes	2	1	2	1	1	1	1	0	1	1	1	1	1	2
IPR036167	tRNA intron endonuclease, catalytic domain-like superfamily	1	1	2	1	3	1	0	1	1	1	1	1	1	1
IPR007673	Condensin subunit 1	1	1	2	2	1	1	1	1	1	1	1	1	1	1
IPR040637	60S ribosomal protein L10P, insertion domain	1	1	1	2	1	1	1	1	1	1	1	1	1	2
IPR019034	Uncharacterised protein family UPF0390	1	1	1	2	1	1	1	1	1	1	1	1	1	2
IPR019727	ATP synthase, F0 complex, subunit F, mitochondria, fungi	1	1	1	1	1	1	1	1	1	1	1	1	1	3
IPR041332	Pan3 pseudokinase domain	1	1	1	1	1	1	1	1	1	1	1	1	1	3
IPR023375	Acetoacetate decarboxylase domain superfamily	3	1	1	0	0	1	1	1	0	0	3	0	0	5
IPR011833	Glycogen/starch/alpha-glucan phosphorylase	1	1	1	1	1	1	1	1	1	1	1	1	1	3
IPR004769	Adenylosuccinate lyase	1	1	1	2	1	1	1	1	1	1	1	1	1	2
IPR006630	La-type HTH domain	1	1	1	1	1	1	1	1	1	1	1	1	1	3
IPR012469	Protein of unknown function DUF1688	1	1	1	1	1	1	1	1	1	1	1	1	1	3
IPR036010	2Fe-2S ferredoxin-like superfamily	1	1	1	1	1	1	1	1	1	1	1	2	1	2
IPR021183	N-terminal acetyltransferase A, auxiliary subunit	1	1	1	1	1	1	1	1	1	1	1	1	1	3
IPR005668	2-isopropylmalate synthase	1	1	1	1	1	1	1	1	1	1	2	1	1	2
IPR017075	mRNA capping enzyme, alpha subunit	1	1	1	1	1	1	1	1	1	1	1	1	1	3
IPR007319	Small-subunit processome, Utp21	1	1	1	1	1	1	1	1	1	1	1	2	1	2
IPR004808	AP endonuclease 1	1	1	1	2	1	1	1	1	1	1	1	1	1	2
IPR019564	Mitochondrial outer membrane transport complex Sam37/metaxin, N-terminal domain	1	1	1	2	1	1	1	1	1	1	1	1	1	2
IPR007005	XAP5 protein	1	1	1	1	1	1	1	1	1	1	1	2	1	2
IPR024500	Domain of unknown function DUF3074	2	1	2	1	1	1	1	1	1	1	1	1	1	1
IPR021836	Protein of unknown function DUF3429	1	1	1	1	1	1	1	1	2	1	1	2	1	1
IPR007223	Peroxin 13, N-terminal	1	1	1	2	1	1	1	1	1	1	1	1	1	2
IPR025614	Cell morphogenesis protein N-terminal	1	1	1	1	1	1	1	1	1	1	1	3	1	1
IPR009960	Fungal fruit body lectin	7	0	0	0	2	0	0	0	1	1	3	0	0	2
IPR035100	Transcription elongation factor, IIS-type	1	1	1	1	1	1	1	1	1	1	2	1	1	2
IPR002303	Valine-tRNA ligase	1	1	1	1	1	1	1	1	1	1	1	1	3	1
IPR008217	Ccc1 family	1	1	1	1	1	1	1	1	1	1	1	1	2	2
IPR007918	Mitochondrial distribution/morphology family 35/apoptosis	1	1	1	2	1	1	1	1	1	1	1	1	1	2
IPR003700	Ketopantoate hydroxymethyltransferase	1	2	1	1	1	1	1	2	1	1	1	1	1	1
IPR008010	Tapt1 family	1	1	1	2	1	1	1	1	1	1	1	1	1	2
IPR016624	Uncharacterised conserved protein UCP014753	1	1	1	1	1	2	1	1	1	1	1	1	1	2
IPR001533	Pterin 4 alpha carbinolamine dehydratase	1	1	1	1	1	1	1	0	2	1	2	2	1	1
IPR012955	CASP, C-terminal	1	1	1	2	1	1	1	0	2	1	1	1	1	2
IPR003511	HORMA domain	1	1	1	1	1	1	2	1	1	1	1	1	1	2
IPR004467	Orotate phosphoribosyl transferase domain	1	1	1	1	1	1	1	1	1	1	2	1	1	2
IPR014430	Sterol desaturase Scs7	1	1	1	1	1	1	1	1	1	1	2	1	1	2
IPR039481	Exocyst complex component EXOC2/Sec5, N-terminal domain	1	1	1	1	1	1	1	1	1	1	1	2	1	2
IPR035369	Nrap protein, domain 4	1	1	1	1	1	1	1	2	1	1	1	1	1	2
IPR003126	Zinc finger, UBR-type	1	1	1	1	1	1	1	1	3	1	1	1	1	1
IPR005677	Fumarate hydratase, class II	1	1	1	1	1	1	1	1	1	1	1	2	1	2
IPR036643	DNA-directed RNA polymerase, insert domain superfamily	1	2	1	1	2	1	1	1	1	1	1	1	1	1
IPR013950	Kinetochore Mis14/Nsl1	1	1	1	1	1	1	1	1	1	1	3	1	0	2
IPR016071	Staphylococcal nuclease (SNase-like), OB-fold	1	1	1	1	1	1	1	1	1	2	2	1	1	1
IPR036108	Tetrapyrrole biosynthesis, uroporphyrinogen III synthase superfamily	1	1	0	3	1	1	1	1	1	1	1	1	1	2
IPR019318	Guanine nucleotide exchange factor, Ric8	1	1	1	1	1	1	1	1	1	1	1	2	1	2
IPR017276	Synthesis of cytochrome c oxidase, Sco1/Sco2	1	1	1	2	1	0	1	1	1	1	1	3	1	1
IPR011665	Brf1, TBP-binding domain	1	1	1	1	1	1	2	1	1	2	1	1	1	1
IPR013637	Lysine-specific demethylase-like domain	1	1	1	2	1	1	1	1	1	1	1	1	1	2
IPR001012	UBX domain	1	1	1	1	1	1	2	1	1	1	2	1	1	1
IPR011241	Bifunctional acetylglutamate kinase/N-acetyl-gamma-glutamyl-phosphate reductase	1	1	1	1	3	1	1	1	1	1	1	1	1	1
IPR005002	Phosphomannomutase	1	1	2	1	1	1	1	1	2	1	1	1	1	1
IPR004361	Glyoxalase I	1	1	1	1	1	1	1	1	2	2	1	1	1	1
IPR006565	Bromodomain associated domain	1	1	1	1	1	1	1	1	1	1	2	1	1	2
IPR003738	SOS response associated peptidase (SRAP)	1	1	1	1	2	1	1	1	1	1	1	1	1	2
IPR006285	Ubiquitin-like modifier-activating enzyme Atg7	2	1	2	1	1	1	1	1	1	1	2	1	1	0
IPR009400	TFIIH subunit TTDA/Tfb5	1	1	1	0	1	1	1	3	1	1	1	1	2	1
IPR002913	START domain	1	1	1	1	2	1	2	1	1	1	1	1	1	1
IPR001672	Phosphoglucose isomerase (PGI)	1	1	1	1	1	1	1	1	1	1	1	1	2	2
IPR005549	Kinetochore protein Nuf2	1	1	1	1	1	1	1	1	3	1	1	1	1	1
IPR021714	Nucleolar pre-ribosomal-associated protein 1, N-terminal	1	1	2	1	1	1	1	1	2	1	1	1	1	1
IPR040773	26S proteasome regulatory subunit Rpn6, N-terminal	1	1	2	1	1	1	1	1	1	1	1	1	1	2
IPR007309	B-block binding subunit of TFIIIC	1	1	1	1	1	1	1	1	1	1	1	2	1	2
IPR009771	Ribosome control protein 1	1	1	1	1	1	1	1	1	1	1	1	3	1	1
IPR007218	DNA polymerase delta, subunit 4	2	1	1	1	1	1	1	1	1	1	1	1	1	2
IPR021622	Afadin/alpha-actinin-binding	1	1	1	2	1	1	1	1	1	1	1	2	1	1
IPR005198	Glycoside hydrolase, family 76	0	0	2	0	2	1	0	0	0	0	2	2	6	1
IPR002999	Tudor domain	3	1	1	1	1	1	1	1	1	1	1	1	1	1
IPR003445	Cation transporter	1	1	1	2	1	1	2	1	0	1	0	2	1	2
IPR032378	ZC3H15/TMA46 family, C-terminal	1	1	1	1	1	1	1	1	1	1	1	1	1	3
IPR001441	Decaprenyl diphosphate synthase-like	1	1	1	1	1	1	1	1	1	1	1	2	1	2
IPR007312	Phosphoesterase	1	1	1	1	0	2	1	2	1	1	0	2	2	1
IPR036134	Cryptochrome/DNA photolyase, FAD-binding domain-like superfamily	1	1	1	1	1	1	1	1	1	1	3	1	1	1
IPR003953	FAD-dependent oxidoreductase 2, FAD binding domain	1	1	1	1	1	1	1	1	1	1	3	1	1	1
IPR035921	F/V-ATP synthase subunit C superfamily	1	2	1	1	1	2	1	1	1	1	1	1	1	1
IPR037231	NAP-like superfamily	1	1	2	1	0	1	1	1	1	1	1	1	1	3
IPR008181	Deoxyuridine triphosphate nucleotidohydrolase	1	1	1	1	1	1	1	1	4	0	1	1	1	1
IPR008547	Protein of unknown function DUF829, TMEM53	1	1	1	1	2	1	0	0	0	1	1	2	1	4
IPR013099	Potassium channel domain	1	1	1	1	1	1	1	1	1	1	1	2	2	1
IPR018767	Brl1/Brr6 domain	1	1	1	1	1	1	1	1	1	0	1	4	1	1
IPR010541	Domain of unknown function DUF1115	1	1	1	1	1	1	1	1	1	1	1	1	1	2
IPR001147	Ribosomal protein L21e	1	1	1	1	1	1	1	1	1	1	1	1	1	2
IPR000760	Inositol monophosphatase-like	3	1	1	0	1	1	1	1	1	1	2	1	1	0
IPR010357	Domain of unknown function DUF953, thioredoxin-like	1	0	1	1	1	1	0	1	1	1	1	1	2	3
IPR013483	Molybdenum cofactor biosynthesis protein A	1	1	1	1	1	1	1	2	1	1	1	1	1	1
IPR030382	SAM-dependent methyltransferase TRM5/TYW2-type	1	1	1	1	1	1	1	1	1	1	1	1	2	1
IPR011611	Carbohydrate kinase PfkB	1	1	1	1	1	1	1	1	1	1	1	1	1	2
IPR029347	Raptor, N-terminal CASPase-like domain	1	1	2	1	1	1	1	1	1	1	1	1	1	1
IPR009637	Transmembrane protein GPR107/GPR108-like	1	1	1	1	1	1	1	1	1	1	1	1	1	2
IPR028363	DNA-directed RNA polymerase, subunit RPB6	1	1	1	1	1	1	1	1	1	1	1	1	1	2
IPR019007	WW domain binding protein 11	1	1	1	1	1	1	2	1	1	1	1	1	1	1
IPR036649	Inorganic pyrophosphatase superfamily	1	1	1	2	1	1	1	1	1	1	1	1	1	1
IPR011947	FCP1-like phosphatase, phosphatase domain	1	1	1	1	1	1	1	1	1	1	1	1	1	2
IPR019165	Peptidase M76, ATP23	1	1	1	1	1	1	1	1	1	1	1	1	1	2
IPR007249	Dopey, N-terminal	1	1	1	1	1	1	1	1	1	1	1	2	1	1
IPR017106	Coatomer gamma subunit	1	1	1	1	1	1	1	1	1	1	1	1	1	2
IPR015324	Ribosomal protein Rsm22-like	1	2	1	1	1	1	1	1	1	1	1	1	1	1
IPR016460	Coatomer beta subunit (COPB1)	1	1	1	1	1	1	1	1	1	1	1	1	1	2
IPR026896	Transcription termination and cleavage factor, C-terminal domain	1	1	1	1	1	1	1	1	1	1	1	1	1	2
IPR002678	GTP cyclohydrolase 1 type 2/Nif3	1	1	1	1	1	1	1	1	1	1	1	1	2	1
IPR005302	Molybdenum cofactor sulfurase, C-terminal	2	1	1	1	1	1	1	1	1	1	1	1	1	1
IPR008257	Peptidase M19	1	1	1	1	1	1	1	1	1	1	2	1	1	1
IPR017105	Adaptor protein complex AP-3, delta subunit	1	1	1	1	1	1	1	1	1	1	1	1	1	2
IPR015187	BRCA2, OB1	1	1	1	1	1	1	1	1	1	1	1	1	1	2
IPR011722	Hemimethylated DNA-binding domain	1	1	2	0	1	1	2	1	1	1	0	2	1	1
IPR005703	Ribosomal protein S3, eukaryotic/archaeal	1	1	1	1	0	1	1	1	2	1	1	1	1	2
IPR012173	U3 small nucleolar ribonucleoprotein complex, subunit Mpp10	1	1	1	1	1	1	1	1	1	1	2	1	1	1
IPR025532	Glucose-6-phosphate 1-epimerase	1	1	1	1	1	1	1	1	1	1	1	1	1	2
IPR031642	VPS13, repeated coiled region	1	1	1	1	1	1	1	2	1	1	1	1	1	1
IPR028333	Ribosomal protein S17, archaeal/eukaryotic	1	1	1	1	1	1	1	1	1	1	1	0	1	3
IPR005025	NADPH-dependent FMN reductase-like	6	1	1	1	0	1	1	1	1	2	0	0	0	0
IPR006855	Vertebrate-like NAGS Gcn5-related N-acetyltransferase (GNAT) domain	1	1	1	1	1	1	1	1	1	1	1	1	1	2
IPR010061	Methylmalonate-semialdehyde dehydrogenase	1	1	1	1	1	1	1	1	1	1	1	2	1	1
IPR011671	tRNA (uracil-O(2)-)-methyltransferase	1	1	1	1	1	1	1	1	1	1	1	1	2	1
IPR008728	Elongator complex protein 4	1	1	1	1	1	1	1	1	1	1	1	1	1	2
IPR019148	Nuclear protein DGCR14/ESS-2	1	1	1	1	1	1	1	1	1	1	1	1	1	2
IPR002669	Urease accessory protein UreD	1	1	1	1	1	2	1	1	1	1	1	1	1	1
IPR036358	Beta-trefoil domain superfamily	1	1	1	1	1	1	1	1	1	1	2	1	1	1
IPR024931	Importin subunit alpha	1	1	1	1	1	1	1	1	1	1	1	1	2	1
IPR000115	Phosphoribosylglycinamide synthetase	1	1	1	1	1	1	1	1	1	1	1	1	1	2
IPR021110	DNA replication/checkpoint protein	1	1	1	1	1	1	1	1	1	1	1	1	1	2
IPR004607	Phosphoribosylglycinamide formyltransferase	1	1	1	1	2	1	1	1	1	1	1	1	1	1
IPR005570	RNA polymerase, Rpb8	1	1	2	1	1	1	1	1	1	1	1	1	1	1
IPR013136	WSTF/Acf1/Cbp146	1	1	1	1	1	1	1	1	2	1	1	1	1	1
IPR013594	Dynein heavy chain, domain-1	1	1	1	1	1	1	1	1	1	1	2	1	1	1
IPR044046	E3 ubiquitin-protein ligase UBR-like, C-terminal	1	1	1	1	1	1	1	1	1	1	1	1	1	2
IPR007557	PSP1, C-terminal	1	1	1	2	1	1	1	1	1	1	1	1	1	1
IPR007715	Ubiquinone biosynthesis protein Coq4	1	1	2	0	1	1	1	1	2	1	1	1	1	1
IPR024974	Sde2, N-terminal ubiquitin domain	1	1	1	1	1	1	1	1	1	1	1	1	2	1
IPR006591	RNA polymerase archaeal subunit P/eukaryotic subunit RPABC4	1	1	1	1	1	1	1	1	1	1	2	1	1	1
IPR003846	Protein adenylyltransferase SelO	1	1	1	1	2	1	1	0	1	1	1	1	2	1
IPR007857	Protein arginine N-methyltransferase PRMT5	1	1	1	1	1	2	1	1	1	1	1	1	1	1
IPR030670	60S acidic ribosomal protein P0	2	1	1	1	1	1	1	1	1	1	1	1	1	1
IPR005944	Proline iminopeptidase	1	1	1	1	1	1	1	1	1	2	1	1	1	1
IPR005011	SNU66/SART1 family	1	1	1	1	1	1	1	1	1	1	1	1	1	2
IPR017771	Cyanamide hydratase	1	1	1	1	1	1	2	1	1	1	1	1	1	1
IPR029010	ThuA-like domain	1	1	2	1	1	1	1	1	1	1	1	1	1	1
IPR008509	Molybdate-anion transporter	1	1	2	1	1	1	1	1	1	1	1	1	2	0
IPR012098	SRP-independent targeting protein 3	1	2	1	1	1	1	1	1	1	1	1	1	1	1
IPR001898	Solute carrier family 13	1	1	1	1	1	1	1	1	1	1	1	1	1	2
IPR022644	Orn/DAP/Arg decarboxylase 2, N-terminal	1	1	1	1	1	1	1	1	1	1	1	1	1	2
IPR006411	Fructose-bisphosphate aldolase, class II, yeast/E. coli subtype	1	1	1	2	1	1	1	1	1	1	1	1	1	1
IPR036919	Ribosomal protein L30, ferredoxin-like fold domain superfamily	1	1	1	1	1	2	1	1	1	1	1	1	1	1
IPR004396	Ribosome-binding ATPase YchF/Obg-like ATPase 1	1	1	1	2	1	1	1	1	1	1	1	1	1	1
IPR016812	Protein phosphatase methylesterase, eukaryotic	1	1	1	1	1	1	1	1	1	1	1	1	2	1
IPR024661	DNA-directed RNA polymerase III, subunit Rpc31	1	1	2	1	1	1	1	1	1	1	1	1	1	1
IPR010678	Digestive organ expansion factor, predicted	1	1	1	1	1	1	1	1	1	1	1	1	1	2
IPR004572	Protoporphyrinogen oxidase	1	1	1	1	1	1	1	1	1	1	1	2	1	1
IPR019540	Phosphatidylinositol-glycan biosynthesis class S protein	1	1	1	1	1	1	1	1	1	1	1	1	1	2
IPR019342	NADH:ubiquinone oxidoreductase, iron-sulphur subunit 5	1	1	1	1	1	1	1	1	1	1	1	1	1	2
IPR036483	PWI domain superfamily	1	1	1	1	1	1	1	1	1	1	1	1	1	2
IPR000682	Protein-L-isoaspartate(D-aspartate) O-methyltransferase	1	1	2	1	1	1	1	1	1	1	1	1	1	1
IPR021967	Nuclear protein 96	1	1	1	1	1	1	1	1	1	1	1	1	2	1
IPR031818	Protein Hri1	1	0	1	1	1	1	2	2	0	1	1	2	1	1
IPR009582	Signal peptidase complex subunit Spc2/SPCS2	1	1	1	1	1	1	1	1	1	1	1	2	1	1
IPR006262	Cytidine deaminase, homotetrameric	1	1	1	1	1	1	1	1	2	1	1	1	1	1
IPR012606	Ribosomal protein S13/S15, N-terminal	1	1	1	1	1	1	1	1	1	1	1	1	1	2
IPR014401	Ribosomal protein S6, eukaryotic	1	1	1	1	1	1	1	1	1	1	1	1	1	2
IPR007828	Inositol oxygenase	1	1	2	1	1	1	1	1	1	1	1	1	1	1
IPR004598	Transcription factor TFIIH subunit p52/Tfb2	1	1	1	1	1	1	1	1	1	1	1	1	1	2
IPR008076	Cyanate hydratase	1	1	1	1	1	1	1	1	1	1	1	1	1	2
IPR009050	Globin-like superfamily	2	0	2	1	0	1	3	3	0	1	0	0	1	1
IPR006808	ATP synthase, F0 complex, subunit G, mitochondrial	1	1	1	1	2	1	1	1	1	1	1	1	1	1
IPR005729	Ribosomal protein S10, eukaryotic/archaeal	1	1	1	2	1	1	1	1	1	1	1	1	1	1
IPR004585	DNA recombination/repair protein Rad52	1	1	1	1	1	1	1	1	1	1	1	1	1	2
IPR011553	Translocation protein Sec62, ascomycota	1	1	1	1	2	1	1	1	1	1	1	1	1	1
IPR007714	CFA20 domain	1	1	1	2	1	1	1	1	2	1	1	1	1	0
IPR036477	Formyl transferase, N-terminal domain superfamily	1	1	1	2	1	1	1	1	1	1	1	1	1	1
IPR028361	GPI-anchor transamidase	1	1	1	1	1	1	1	1	1	1	1	1	1	2
IPR012479	SAP30-binding protein	1	1	1	1	1	1	1	1	1	1	1	1	1	2
IPR007177	16S/18S rRNA aminocarboxypropyltransferase Tsr3, C-terminal	1	1	1	1	1	2	1	1	1	1	1	1	1	1
IPR019024	Ribonuclease H2 subunit B, wHTH domain	1	1	1	1	1	1	1	1	1	0	1	1	2	2
IPR022042	snRNA-activating protein complex, subunit 3	1	1	1	1	1	1	1	1	1	1	1	1	1	2
IPR005164	Allantoicase	1	1	1	1	1	1	1	1	1	2	1	1	1	1
IPR004556	Methyltransferase HemK-like	1	1	1	1	1	1	1	1	1	1	1	1	1	2
IPR004895	Prenylated rab acceptor PRA1	1	1	1	1	1	1	1	1	1	1	1	1	1	2
IPR041178	RPA43, OB domain	1	1	2	1	1	1	1	1	1	1	1	1	1	1
IPR036416	Peptidyl-tRNA hydrolase superfamily	1	1	1	1	1	1	1	1	1	1	1	1	1	2
IPR009269	NF-kappa-B-activating protein, C-terminal	1	1	1	1	1	1	1	1	1	1	1	1	1	2
IPR028945	Get1 family	1	1	1	1	1	1	1	1	1	1	1	1	1	2
IPR006252	Malate synthase A	1	1	1	1	1	1	1	1	1	1	1	1	1	2
IPR038725	General stress protein, FMN-binding split barrel domain	1	1	1	1	1	2	1	1	1	1	1	1	1	1
IPR012978	Uncharacterised domain NUC173	2	1	1	1	1	1	1	1	1	1	1	1	1	1
IPR012933	HicA mRNA interferase family	1	2	1	1	1	1	1	1	1	1	1	1	1	1
IPR017390	Ubiquitinyl hydrolase, UCH37 type	1	1	1	1	1	1	1	1	1	1	1	1	1	2
IPR026768	Protein FAM72	1	1	1	1	1	1	1	1	1	1	1	1	1	2
IPR000292	Formate/nitrite transporter	1	1	1	1	1	1	1	1	1	1	2	1	1	1
IPR001272	Phosphoenolpyruvate carboxykinase, ATP-utilising	1	1	1	1	1	1	1	1	1	1	1	1	2	1
IPR013963	DASH complex subunit Dad2	2	1	1	1	1	1	1	1	1	0	3	1	1	0
IPR011657	Concentrative nucleoside transporter C-terminal domain	1	1	1	1	1	1	1	1	1	1	1	1	1	2
IPR036534	GAR domain superfamily	1	1	1	1	1	1	1	1	1	1	1	2	1	1
IPR009563	Sjoegren syndrome/scleroderma autoantigen 1	1	1	1	1	1	1	2	1	1	1	1	1	1	1
IPR019136	Transcription factor IIIC subunit 5, HTH domain	1	1	1	1	1	1	1	1	1	1	1	2	1	1
IPR007727	Spo12	1	1	1	1	1	1	2	1	1	1	1	1	1	1
IPR018163	Threonyl/alanyl tRNA synthetase, class II-like, putative editing domain superfamily	1	1	1	2	1	1	1	1	1	1	1	1	1	1
IPR019451	RNA polymerase II assembly factor Rtp1, C-terminal	1	1	1	2	1	1	1	1	1	1	1	1	1	1
IPR032190	Niemann-Pick C1, N-terminal	1	1	1	1	1	1	1	1	1	1	1	2	1	1
IPR036870	Ribosomal protein S18 superfamily	1	1	1	1	1	1	1	2	1	1	1	1	1	1
IPR028146	Glucosidase II beta subunit, N-terminal	1	1	1	2	1	1	1	1	1	1	1	1	1	1
IPR006003	FGGY carbohydrate kinase, pentulose kinase	1	1	1	2	1	1	1	1	1	1	1	1	1	1
IPR001912	Ribosomal protein S4/S9, N-terminal	1	1	1	1	1	1	1	1	1	1	1	1	1	2
IPR008027	Cytochrome b-c1 complex subunit 9	1	1	1	2	1	1	1	1	1	1	1	1	1	1
IPR024084	Isopropylmalate dehydrogenase-like domain	1	1	1	2	1	1	1	1	1	1	1	1	1	1
IPR004636	Acetylornithine/Succinylornithine transaminase family	1	1	1	2	1	1	1	1	1	1	1	1	1	1
IPR010961	Tetrapyrrole biosynthesis, 5-aminolevulinic acid synthase	1	1	1	2	1	1	1	1	1	1	1	1	1	1
IPR019473	Transcription factor TFIID, subunit 8, C-terminal	1	1	1	2	1	1	1	1	1	1	1	1	1	1
IPR008506	SRP-independent targeting protein 2/TMEM208	1	1	1	2	1	1	1	1	1	1	1	1	1	1
IPR041336	DNA mitochondrial polymerase, exonuclease domain	1	1	1	1	1	1	1	1	2	1	1	1	1	1
IPR021261	Glycerophosphocholine acyltransferase 1	1	1	1	1	1	1	1	1	1	1	1	2	1	1
IPR008568	ER membrane protein complex subunit 3	1	1	1	2	1	1	1	1	1	1	1	1	1	1
IPR031606	Potassium transporter Kch	1	1	1	2	1	1	1	1	1	1	1	1	1	1
IPR001948	Peptidase M18	1	1	1	1	1	1	1	1	1	1	1	1	1	2
IPR032302	THO complex subunit 2, N-terminal domain	1	1	1	1	1	1	1	1	2	1	1	1	1	1
IPR023600	Folylpolyglutamate synthase, eukaryota	1	1	1	2	1	1	1	1	1	1	1	1	1	1
IPR011858	His6-like, eukaryotic-type	1	1	1	2	1	1	1	1	1	1	1	1	1	1
IPR027539	Mitochondrial distribution and morphology protein 10	1	1	1	2	1	1	1	1	1	1	1	1	1	1
IPR019529	SNARE-complex protein Syntaxin-18, N-terminal	1	1	1	2	1	1	1	1	1	1	1	1	1	1
IPR004531	Phenylalanyl-tRNA synthetase, class IIc, beta subunit, archae/euk cytosolic	1	1	1	2	1	1	1	1	1	1	1	1	1	1
IPR002639	Urease accessory protein UreF	1	1	1	1	1	1	1	1	1	1	1	2	1	1
IPR007224	Transcription initiation factor Rrn11	1	1	1	2	1	1	1	1	1	1	1	1	1	1
IPR031355	Protein of unknown function DUF5102	1	1	1	2	1	1	1	1	1	1	1	1	1	1
IPR007081	RNA polymerase Rpb1, domain 5	1	1	1	2	1	1	1	1	1	1	1	1	1	1
IPR004393	Nicotinate-nucleotide pyrophosphorylase	1	1	1	2	1	1	1	1	1	1	1	1	1	1
IPR005719	Dihydroorotate dehydrogenase, class 2	1	1	1	1	1	1	1	1	1	1	2	1	1	1
IPR009349	Zinc finger, C2HC5-type	1	1	1	1	1	1	2	1	1	1	1	1	1	1
IPR007632	Anoctamin	1	1	1	1	1	1	1	1	1	1	1	2	1	1
IPR001569	Ribosomal protein L37e	1	1	1	1	1	1	1	1	1	1	1	2	1	1
IPR016964	Sigma intracellular receptor 2	1	1	1	1	1	1	1	1	1	1	1	1	1	2
IPR007364	RNA methyltransferase TK0422/Sfm1	1	1	1	1	1	1	1	1	1	1	1	1	1	2
IPR005999	Glycerol kinase	1	1	1	1	1	1	1	1	1	1	1	2	1	1
IPR002695	Bifunctional purine biosynthesis protein PurH-like	1	1	1	1	1	1	1	1	1	1	1	1	1	2
IPR011666	G patch domain-containing protein, N-terminal	1	1	1	1	1	1	1	1	1	1	1	1	2	1
IPR017107	Adaptor protein complex AP-1, gamma subunit	1	1	1	2	1	1	1	1	1	1	1	1	1	1
IPR022075	Symplekin C-terminal	1	1	1	1	1	1	1	1	1	1	1	1	1	2
IPR013243	SCA7 domain	1	1	1	1	1	1	1	1	1	1	1	1	1	2
IPR003618	Transcription elongation factor S-II, central domain	1	1	1	1	1	1	1	1	1	1	1	1	1	2
IPR043987	CCZ1/INTU/HSP4, first Longin domain	1	1	1	1	1	1	2	1	1	1	1	1	1	1
IPR024169	Serine-pyruvate aminotransferase/2-aminoethylphosphonate-pyruvate transaminase	1	1	1	1	2	1	1	1	1	1	1	1	1	1
IPR027951	Domain of unknown function DUF4477	1	1	1	1	1	1	2	1	1	1	1	1	1	1
IPR018996	Man1/Src1, C-terminal	1	1	1	1	1	1	1	1	1	1	1	2	1	1
IPR001911	Ribosomal protein S21	1	1	1	1	1	1	1	1	1	1	1	1	1	2
IPR018618	Vacuolar import/degradation protein Vid24	1	1	1	1	1	1	1	1	1	1	1	1	1	2
IPR004882	Luc7-related	1	1	1	1	1	1	1	1	1	1	1	1	1	2
IPR010414	Protein FRG1	1	1	1	1	1	1	1	1	1	1	1	1	1	2
IPR005756	Ribosomal protein L26/L24, eukaryotic/archaeal	1	1	1	1	1	1	1	1	1	1	1	1	1	2
IPR002699	ATPase, V1 complex, subunit D	1	1	1	1	1	1	1	1	1	1	1	1	1	2
IPR017072	Transcription elongation factor Spt6	1	1	1	1	1	1	1	1	1	1	1	2	1	1
IPR019183	N-acetyltransferase B complex, non-catalytic subunit	1	1	1	1	1	1	1	1	1	1	1	1	1	2
IPR005998	Ribosomal protein L7, eukaryotic	1	1	1	1	1	1	1	1	1	1	1	1	1	2
IPR015412	Autophagy-related, C-terminal	1	1	1	1	1	1	1	1	1	1	1	1	1	2
IPR005139	Peptide chain release factor	1	1	1	1	1	1	1	1	1	1	1	1	1	2
IPR012385	Prephenate dehydrogenase, fungal	1	1	1	1	1	1	1	1	1	1	1	1	1	2
IPR003732	D-aminoacyl-tRNA deacylase DTD	1	1	1	1	1	2	1	1	1	1	1	1	1	1
IPR007241	Autophagy-related protein 9	1	1	1	1	1	1	1	1	1	1	1	1	1	2
IPR002180	Lumazine/riboflavin synthase	1	1	1	1	1	1	1	1	1	1	1	1	1	2
IPR011063	tRNA(Ile)-lysidine/2-thiocytidine synthase, N-terminal	1	1	1	1	1	2	1	1	1	1	1	1	1	1
IPR013970	Replication factor A protein 3	1	1	1	1	1	1	1	1	1	2	0	1	1	2
IPR014033	Arginase	1	1	1	1	1	2	1	1	1	1	1	1	1	1
IPR012466	NECAP, PHear domain	1	1	1	2	1	1	1	1	1	1	1	1	1	1
IPR036858	Cyclin-dependent kinase, regulatory subunit superfamily	1	1	1	1	1	1	1	1	2	1	1	1	1	1
IPR019009	Signal recognition particle receptor, beta subunit	1	1	2	1	1	1	1	1	1	1	1	1	1	1
IPR028009	N-acetyltransferase ESCO, acetyl-transferase domain	1	1	1	1	1	1	1	1	1	1	1	1	1	2
IPR028343	Fructose-1,6-bisphosphatase	1	1	1	1	1	1	2	1	1	1	1	1	1	1
IPR018819	Nur1/Mug154	1	1	1	1	1	2	1	1	1	1	1	1	1	1
IPR006426	Asparagine synthase, glutamine-hydrolyzing	1	1	1	2	1	1	1	1	1	1	1	1	1	1
IPR000903	Myristoyl-CoA:protein N-myristoyltransferase	1	1	1	1	1	1	1	1	1	1	1	1	1	2
IPR014387	CDP-diacylglycerol-inositol 3-phosphatidyltransferase, eukaryote	1	1	1	1	1	1	1	1	1	1	1	1	1	2
IPR012913	Protein OS9-like	1	1	1	2	1	1	1	1	1	1	1	1	1	1
IPR002554	Protein phosphatase 2A, regulatory B subunit, B56	1	1	1	1	1	1	1	1	1	1	1	1	1	2
IPR024298	Ancestral coatomer element 1, Sec16/Sec31	1	1	1	2	1	1	1	1	1	1	1	1	1	1
IPR007262	Vps55/LEPROT	1	1	1	1	1	1	1	1	1	1	1	1	1	2
IPR002905	tRNA methyltransferase, Trm1	1	1	1	1	1	1	2	1	1	1	1	1	1	1
IPR005874	Eukaryotic translation initiation factor SUI1	1	1	1	1	1	1	1	1	1	1	1	1	1	2
IPR017782	Hydroxyacylglutathione hydrolase	1	1	1	1	1	1	1	1	1	1	1	1	1	2
IPR006593	Cytochrome b561/ferric reductase transmembrane	1	1	1	1	1	1	1	1	2	1	1	1	1	1
IPR004575	Cdk-activating kinase assembly factor MAT1/Tfb3	1	1	1	1	1	1	1	1	1	1	1	1	1	2
IPR005256	Anthranilate synthase component I, PabB-like	1	1	1	1	1	1	1	1	1	1	1	1	1	2
IPR013632	DNA recombination and repair protein Rad51-like, C-terminal	2	0	1	1	1	1	2	1	1	0	1	1	1	2
IPR010378	Trafficking protein particle complex subunit 13	1	1	1	1	1	1	1	1	1	1	1	2	1	1
IPR002876	Transcriptional regulator TACO1-like	1	1	1	1	1	1	1	1	1	1	1	1	1	2
IPR040663	DNA polymerase delta subunit, OB-fold domain	1	1	1	1	1	1	1	1	2	1	1	1	1	1
IPR018625	Protein Pet100	1	1	1	1	1	1	1	1	1	1	1	1	1	2
IPR001604	DNA/RNA non-specific endonuclease	1	1	1	1	1	1	1	1	1	1	1	2	1	1
IPR008636	Hook, C-terminal	1	1	1	1	1	1	1	1	1	1	1	2	1	1
IPR013167	Conserved oligomeric Golgi complex, subunit 4	1	1	1	1	1	1	1	1	1	1	1	1	1	2
IPR013958	DASH complex subunit Dad1	2	1	1	1	1	1	1	1	1	1	1	1	1	1
IPR017149	Glutathione degradosome, Dug2	1	1	2	1	1	1	1	1	1	1	1	1	1	1
IPR028364	Ribosomal protein L1/ribosomal biogenesis protein	1	1	1	1	1	1	1	1	1	1	1	1	1	2
IPR012255	Electron transfer flavoprotein, beta subunit	1	1	1	0	1	1	2	1	1	1	1	1	1	2
IPR016210	NAD-dependent glutamate dehydrogenase, eukaryotes	1	1	1	1	1	1	1	1	1	1	2	1	1	1
IPR005982	Thioredoxin reductase	1	1	1	1	1	1	1	1	1	1	2	1	1	1
IPR024958	GRASP-type PDZ domain	1	1	1	1	1	1	1	1	1	1	1	1	1	2
IPR018786	Protein of unknown function DUF2343	1	1	1	1	1	0	2	1	1	1	1	1	1	2
IPR006329	AMP deaminase	1	1	1	1	1	1	1	1	1	1	1	1	1	2
IPR040815	Nas2, N-terminal	1	1	2	1	1	1	1	1	1	1	1	1	1	1
IPR019340	Histone acetyltransferases subunit 3	1	1	1	1	1	1	1	1	1	1	1	1	2	1
IPR013749	Pyridoxamine kinase/Phosphomethylpyrimidine kinase	1	1	1	2	1	1	1	1	1	1	1	1	1	1
IPR010754	Optic atrophy 3-like	1	1	1	1	1	1	1	1	1	1	1	1	1	2
IPR031336	Cell division control protein 73, C-terminal	1	1	1	1	2	1	1	1	1	1	1	1	1	1
IPR005715	Glutamate 5-kinase/delta-1-pyrroline-5-carboxylate synthase	1	1	1	1	1	1	1	1	1	1	1	1	1	2
IPR026028	ATPase, V0 complex, subunit 116kDa, eukaryotic	1	1	1	1	1	1	1	1	1	1	2	1	1	1
IPR022707	Domain of unknown function DUF3535	1	1	1	1	1	1	1	1	1	1	1	1	2	1
IPR019313	Mediator complex, subunit Med17	1	1	1	1	1	1	1	1	1	1	1	1	1	2
IPR000560	Histidine phosphatase superfamily, clade-2	1	1	1	1	1	1	1	1	1	1	1	2	1	1
IPR019258	Mediator complex, subunit Med4	1	1	1	2	1	1	1	1	1	1	1	1	1	1
IPR003674	Oligosaccharyl transferase, STT3 subunit	1	1	1	1	1	1	1	1	1	1	1	1	1	2
IPR007130	Diacylglycerol acyltransferase	1	1	2	1	1	1	1	1	1	1	1	1	1	1
IPR001518	Argininosuccinate synthase	1	1	2	1	1	1	1	1	1	1	1	1	1	1
IPR013862	Inositolphosphorylceramide synthase subunit Kei1	1	1	1	1	1	1	1	1	1	1	1	1	1	2
IPR014371	Sterol O-acyltransferase, ACAT/DAG/ARE types	1	1	1	1	1	1	2	1	1	1	1	1	1	1
IPR013889	Karyogamy protein, KAR9	1	1	1	1	1	1	1	1	1	1	2	1	1	1
IPR005294	ATP synthase, F1 complex, alpha subunit	1	1	1	1	1	1	1	1	1	1	1	2	1	1
IPR004457	Zinc finger, ZPR1-type	1	1	1	1	2	1	1	1	1	1	1	1	1	1
IPR016341	Clathrin, heavy chain	1	1	1	1	1	1	1	1	1	1	1	1	2	1
IPR041622	SMODS and SLOG-associating 2TM effector domain, fungi	1	2	1	1	1	1	1	1	1	1	1	1	1	1
IPR011547	SLC26A/SulP transporter domain	1	1	1	1	1	1	1	1	1	1	1	1	1	2
IPR006809	TAFII28-like protein	1	1	1	1	1	1	1	1	1	2	1	1	1	1
IPR023208	NADPH-cytochrome P450 reductase	1	1	1	1	1	1	1	1	1	1	1	2	1	1
IPR024481	Helicase Sen1, N-terminal	1	1	1	1	1	1	1	1	1	1	1	2	1	1
IPR002680	Alternative oxidase	1	1	1	1	1	2	1	1	1	1	1	1	1	1
IPR000659	Pyridoxamine 5'-phosphate oxidase	1	1	1	1	1	1	1	1	1	1	1	1	1	2
IPR013943	Mitochondrial protein Pet127	1	1	1	1	1	1	1	1	1	1	1	1	1	2
IPR015222	Phosphatidate cytidylyltransferase, mitochondrial	1	1	1	1	1	1	1	1	1	1	1	1	1	2
IPR001619	Sec1-like protein	1	2	1	1	1	1	1	1	1	1	1	1	1	1
IPR006757	Opioid growth factor receptor (OGFr) conserved domain	1	1	1	2	1	1	1	1	1	1	0	1	1	2
IPR014810	Fcf2 pre-rRNA processing, C-terminal	1	1	1	2	1	1	1	1	1	1	1	1	1	1
IPR004033	UbiE/COQ5 methyltransferase	1	1	1	2	1	1	1	1	1	1	1	1	1	1
IPR005683	Mitochondrial import receptor subunit Tom22	1	1	1	2	1	1	1	1	1	1	1	1	1	1
IPR018972	Sas10 C-terminal domain	1	1	1	2	1	1	1	1	1	1	1	1	1	1
IPR005615	Glutathione synthase	1	1	1	1	2	1	1	1	1	1	1	1	1	1
IPR004709	Na+/H+ exchanger	1	1	1	1	1	1	1	1	1	1	2	1	1	1
IPR013257	Set2 Rpb1 interacting domain	1	1	1	2	1	1	1	1	1	1	1	1	1	1
IPR019558	Mammalian uncoordinated homology 13, subgroup, domain 2	1	1	1	1	1	1	1	1	1	1	1	1	1	2
IPR036641	HPT domain superfamily	1	1	1	1	1	1	1	1	1	1	1	1	2	1
IPR016656	Transcription initiation factor TFIIE, beta subunit	1	1	1	1	1	1	1	1	1	1	1	1	1	2
IPR011678	ER membrane protein complex subunit 1, C-terminal	1	1	1	1	1	1	1	1	1	1	1	1	2	1
IPR036511	Queuine tRNA-ribosyltransferase-like	1	1	1	1	1	1	1	1	1	1	1	1	1	2
IPR008493	Domain of unknown function DUF775	1	1	1	2	1	1	1	1	1	1	1	1	1	1
IPR010140	Histidinol phosphate phosphatase, HisJ	1	1	1	1	1	1	2	1	1	1	1	1	1	1
IPR021138	60S ribosomal protein L18a/ L20, eukaryotes	1	1	1	1	1	1	1	1	1	1	1	1	1	2
IPR028934	Vacuolar protein sorting protein 26 related	1	1	1	1	1	1	1	1	1	1	1	1	1	2
IPR006966	Peroxin-3	1	1	2	1	1	1	0	1	1	1	1	1	1	2
IPR012808	Conserved hypothetical protein CHP02453	1	1	1	1	1	1	1	1	1	1	1	1	1	2
IPR011388	Sphingolipid delta4-desaturase	1	1	1	1	1	1	1	1	1	1	1	1	1	2
IPR014883	VRR-NUC domain	1	1	1	1	1	1	1	1	1	1	1	1	2	1
IPR036152	Asparaginase/glutaminase-like superfamily	1	1	1	2	1	1	1	1	1	1	1	1	1	1
IPR012501	Vacuolar protein sorting-associated protein 54, C-terminal	1	1	1	1	1	1	1	1	1	1	1	1	1	2
IPR033468	Metaxin, glutathione S-transferase domain	1	1	2	1	1	1	1	1	1	1	1	1	1	1
IPR010569	Myotubularin-like phosphatase domain	1	1	1	1	1	1	1	1	1	1	1	1	1	2
IPR004526	Glutamyl-tRNA synthetase, archaeal/eukaryotic cytosolic	1	1	1	1	1	1	1	1	1	1	1	1	1	2
IPR002133	S-adenosylmethionine synthetase	1	1	1	1	1	1	1	1	1	1	1	1	1	2
IPR006721	ATP synthase, F1 complex, epsilon subunit, mitochondrial	1	1	1	1	1	1	1	1	1	1	1	2	1	1
IPR013870	Ribosomal protein L37, mitochondrial	1	1	1	1	1	1	1	1	1	1	1	1	1	2
IPR016897	S-phase kinase-associated protein 1	1	1	1	1	1	1	1	1	1	1	1	2	1	1
IPR026255	NAD(P) transhydrogenase, alpha subunit	1	1	1	2	1	1	1	1	1	1	1	1	1	1
IPR016721	Bet3 family	1	1	1	1	1	1	1	1	1	1	1	1	1	2
IPR024325	Domain of unknown function DUF3835	1	1	1	1	1	2	1	1	1	1	1	1	1	1
IPR007143	Vacuolar protein sorting-associated Vps28	1	1	1	1	2	1	1	1	1	1	1	1	1	1
IPR014012	Helicase/SANT-associated domain	1	1	1	1	1	1	1	1	1	1	1	1	1	2
IPR012093	Pirin	1	2	1	1	1	1	1	1	1	1	1	1	1	1
IPR016643	26S proteasome regulatory complex, non-ATPase subcomplex, Rpn1 subunit	1	1	1	1	1	1	1	1	1	1	1	1	1	2
IPR004601	UV-endonuclease UvdE	1	1	1	1	1	1	1	1	1	1	1	1	1	2
IPR002778	Signal recognition particle, SRP19 subunit	1	1	1	1	1	1	1	1	1	1	1	1	1	2
IPR013234	PIGA, GPI anchor biosynthesis	1	1	1	1	1	1	1	1	1	1	1	1	1	2
IPR011494	TUP1-like enhancer of split	1	1	1	1	1	1	1	1	1	1	1	2	1	1
IPR016818	Nitric oxide synthase-interacting protein	1	1	1	1	1	1	1	1	1	1	1	1	1	2
IPR013255	Chromosome segregation protein Spc25	1	1	1	1	1	1	2	1	1	1	1	1	1	1
IPR002140	Ribosome maturation protein Sdo1/SBDS	1	1	2	1	1	1	1	1	1	1	1	1	1	1
IPR001727	Gdt1 family	1	1	1	1	1	1	1	1	1	1	1	1	1	2
IPR006353	HAD-superfamily hydrolase, subfamily IIA, CECR5	1	1	1	1	1	1	1	1	1	1	2	1	1	1
IPR009730	Micro-fibrillar-associated protein 1, C-terminal	1	1	2	1	1	1	1	1	1	1	1	1	1	1
IPR009542	Signal peptidase complex subunit Spc1/SPCS1	1	1	1	1	2	1	1	1	1	1	1	1	1	1
IPR013698	Squalene epoxidase	1	1	1	1	2	1	1	1	1	1	1	1	2	0
IPR005651	Trm112-like	1	1	1	1	2	1	1	1	1	1	1	1	1	1
IPR008676	MRG	1	1	2	1	1	1	1	1	1	1	1	1	1	1
IPR004023	Mago nashi protein	1	1	2	1	1	1	1	1	1	1	1	1	1	1
IPR005351	Uncharacterised protein family UPF0139	1	1	1	1	1	1	1	1	1	1	1	1	1	2
IPR015221	Ubiquitin-related modifier 1	1	1	1	1	1	1	1	1	1	1	1	1	1	2
IPR011005	Dihydropteroate synthase-like	1	1	1	1	1	1	1	1	1	1	1	1	2	1
IPR008195	Ribosomal protein L34Ae	1	1	1	1	1	1	1	1	1	1	1	1	1	2
IPR010228	NADH:ubiquinone oxidoreductase, subunit G	1	1	1	1	1	1	1	1	1	1	2	1	1	1
IPR017593	Allantoinase	1	1	1	1	1	1	1	1	2	1	1	1	1	1
IPR026822	Spp2/MOS2, G-patch domain	1	1	1	1	1	2	1	1	1	1	1	1	1	1
IPR000979	Phosphodiesterase MJ0936/Vps29	1	1	1	2	1	1	1	1	1	1	1	1	1	1
IPR008685	Centromere protein Mis12	1	1	1	1	1	1	1	1	1	1	1	1	1	2
IPR012387	tRNA ligase Trl1, fungi	1	1	1	1	1	1	1	1	1	1	2	1	1	1
IPR012719	T-complex protein 1, gamma subunit	1	1	1	2	1	1	1	1	1	1	1	1	1	1
IPR002784	Ribosomal protein L14e domain	1	1	2	1	1	1	1	1	1	1	1	1	1	1
IPR000730	Proliferating cell nuclear antigen, PCNA	1	1	1	1	1	1	1	2	1	1	1	1	1	1
IPR029190	Ribosomal RNA-processing protein 14/surfeit locus protein 6, C-terminal domain	1	1	1	1	1	1	1	1	1	1	1	1	1	2
IPR041260	Sld7 C-terminal domain	1	1	1	1	1	1	1	1	1	1	1	1	1	2
IPR022694	3-hydroxyacyl-CoA dehydrogenase	1	1	1	1	1	1	1	1	1	1	1	1	1	2
IPR000802	Arsenical pump membrane protein, ArsB	1	1	1	1	1	1	1	0	1	1	1	3	1	1
IPR027179	Mature-T-Cell Proliferation I type	1	2	1	1	2	1	0	1	1	1	1	1	1	1
IPR002587	Myo-inositol-1-phosphate synthase	1	1	1	1	1	1	1	1	1	1	1	1	1	2
IPR012721	T-complex protein 1, theta subunit	1	1	1	1	1	1	1	1	1	1	1	1	1	2
IPR006849	Elongator complex protein 1	1	1	1	1	1	1	1	1	1	1	2	1	1	1
IPR009688	Domain of unknown function DUF1279	2	1	1	1	1	1	1	1	1	1	1	1	1	1
IPR000417	Hydroxyethylthiazole kinase	1	1	1	2	1	1	1	1	1	1	1	1	1	1
IPR001737	Ribosomal RNA adenine methyltransferase KsgA/Erm	1	1	1	2	1	1	1	1	1	1	1	1	1	1
IPR006406	Nicotinate phosphoribosyltransferase	1	1	1	2	1	1	1	1	1	1	1	1	1	1
IPR005787	Threonine dehydratase, biosynthetic	1	1	1	2	1	1	1	1	1	1	1	1	1	1
IPR025941	Vacuolar protein sorting-associated protein 8, central domain	1	1	2	1	1	1	1	1	1	1	1	1	1	1
IPR007234	Vps53-like, N-terminal	1	2	1	1	1	1	1	1	1	1	1	1	1	1
IPR024382	Domain of unknown function DUF3844	1	1	1	1	1	1	2	1	1	1	1	1	1	1
IPR001289	Nuclear transcription factor Y subunit A	1	1	1	1	1	1	1	1	1	1	1	1	1	2
IPR040746	THO1_MOS11, C-terminal domain	1	1	1	1	1	1	1	1	1	1	1	1	1	2
IPR002891	Adenylyl-sulfate kinase	1	2	1	1	1	1	1	1	1	1	1	1	1	1
IPR008905	Eukaryotic translation initiation factor 3 subunit C, N-terminal domain	1	2	1	1	1	1	1	1	1	1	1	1	1	1
IPR003382	Flavoprotein	1	1	1	1	1	1	1	1	1	1	1	1	2	1
IPR015671	GLTSCR protein, conserved region	1	1	1	2	1	1	1	2	0	1	1	1	1	1
IPR004240	Nonaspanin (TM9SF)	1	1	1	2	1	1	1	1	1	1	1	1	1	1
IPR000754	Ribosomal protein S9	1	1	1	2	1	1	1	1	1	1	1	1	1	1
IPR019465	Conserved oligomeric Golgi complex subunit 5	1	1	1	1	1	1	1	1	1	1	1	1	1	2
IPR004134	Peptidase C1B, bleomycin hydrolase	1	1	1	2	1	1	1	1	1	1	1	1	1	1
IPR016688	Mechanosensitive ion channel MscS-like, plants/fungi	1	1	2	1	1	1	1	1	1	1	1	1	1	1
IPR001015	Ferrochelatase	1	1	1	1	1	1	1	1	1	1	1	1	1	2
IPR012945	Tubulin binding cofactor C-like domain	1	1	1	1	1	1	1	1	1	1	1	1	1	2
IPR001341	Aspartate kinase	1	1	1	1	2	1	1	1	1	1	1	1	1	1
IPR015374	Chs5p-Arf1p binding	1	1	1	1	1	1	1	1	2	1	1	1	1	1
IPR004408	Biotin--acetyl-CoA-carboxylase ligase	1	1	1	1	1	1	2	1	1	1	1	1	1	1
IPR013260	mRNA splicing factor SYF2	1	1	1	1	1	2	1	1	1	1	1	1	1	1
IPR002320	Threonine-tRNA ligase, class IIa	1	1	1	1	1	1	1	1	1	1	2	1	1	1
IPR041677	DNA2/NAM7 helicase, helicase domain	1	1	1	1	1	1	1	1	1	1	1	1	1	2
IPR014397	L-2-aminoadipate reductase	1	1	1	1	1	1	1	1	1	1	1	2	1	1
IPR030667	NEDD8-activating enzyme E1 regulatory subunit APP-BP1	1	1	2	1	1	1	1	1	1	1	1	1	1	1
IPR007822	Lanthionine synthetase C-like	1	1	1	1	1	1	1	1	0	0	1	1	2	3
IPR027372	Phytase-like domain	2	1	1	1	1	1	0	1	0	2	1	1	1	2
IPR035990	Triosephosphate isomerase superfamily	1	1	1	1	1	1	1	1	1	1	2	1	1	1
IPR036372	BEACH domain superfamily	1	1	1	1	1	1	1	1	1	1	1	2	1	1
IPR007242	Ubiquitin-like protein Atg12	1	1	1	1	1	1	0	1	1	1	2	1	1	2
IPR016444	Synaptobrevin/Vesicle-associated membrane protein	1	1	1	1	1	1	0	1	1	1	1	3	1	1
IPR010491	PRP1 splicing factor, N-terminal	1	1	1	1	1	1	1	1	1	1	2	1	1	1
IPR027706	PGP phosphatase, mitochondrial/chloroplastic	1	1	1	1	1	1	0	1	2	1	1	2	2	0
IPR016302	Anthranilate synthase component 2	2	1	1	1	1	1	1	1	1	1	1	1	1	1
IPR031545	Putative TPR-like repeat	1	1	1	1	2	1	1	1	1	1	1	1	1	1
IPR009297	Protein of unknown function DUF952	1	1	1	1	1	1	1	1	1	1	1	1	1	2
IPR003386	Lecithin:cholesterol/phospholipid:diacylglycerol acyltransferase	1	1	1	1	1	1	1	1	1	1	1	1	1	2
IPR003121	SWIB/MDM2 domain	1	1	1	1	1	1	1	1	1	1	1	1	1	2
IPR016651	Leucine carboxyl methyltransferase 1	1	1	1	1	1	1	1	1	1	1	1	1	1	2
IPR012725	Chaperone DnaK	1	1	2	1	1	1	1	1	1	1	1	1	1	1
IPR000289	Ribosomal protein S28e	1	1	1	1	1	1	1	1	1	1	1	1	1	2
IPR006113	6-phosphogluconate dehydrogenase, decarboxylating	1	1	1	1	2	1	1	1	1	1	1	1	1	1
IPR005786	Branched-chain amino acid aminotransferase II	1	1	1	1	1	1	1	1	2	1	1	1	1	1
IPR006148	Glucosamine/galactosamine-6-phosphate isomerase	1	1	1	1	1	2	1	1	1	1	1	1	1	1
IPR006575	RWD domain	1	1	1	1	1	2	1	1	1	1	1	1	1	1
IPR008913	Zinc finger, CHY-type	1	1	2	1	1	1	1	1	1	1	1	1	1	1
IPR036885	SWIB/MDM2 domain superfamily	1	1	1	1	1	1	1	1	1	1	1	1	1	2
IPR024960	Phosphatidyl-N-methylethanolamine/Phosphatidylethanolamine N-methyltransferase	1	1	1	2	1	1	1	1	1	1	1	1	1	1
IPR012875	Succinate dehydrogenase assembly factor 4	1	2	1	1	1	0	1	1	1	1	1	1	1	2
IPR010044	Methylthioadenosine phosphorylase (MTAP)	1	1	1	1	1	1	1	1	1	1	1	1	1	2
IPR001854	Ribosomal protein L29/L35	1	1	1	2	1	1	1	1	1	1	1	1	1	1
IPR012716	T-complex protein 1, beta subunit	1	1	1	1	1	1	1	1	1	1	1	1	1	2
IPR003150	DNA-binding RFX-type winged-helix domain	1	1	1	2	1	1	1	1	1	1	1	1	1	1
IPR012358	Endopolyphosphatase, Ppn1p-related	1	1	1	2	1	2	1	1	1	1	1	1	1	0
IPR001282	Glucose-6-phosphate dehydrogenase	1	1	1	2	1	1	1	1	1	1	1	1	1	1
IPR011039	Transcription Factor IIF, Rap30/Rap74, interaction	1	1	1	1	1	1	1	1	1	1	1	1	1	2
IPR004721	Dihydroorotase homodimeric type	1	1	1	2	1	1	1	1	1	1	1	1	1	1
IPR019134	Cactin, C-terminal	1	1	1	2	1	1	1	1	1	1	1	1	1	1
IPR018545	Btz domain	1	1	1	1	1	2	1	1	1	1	1	1	1	1
IPR032563	DAMP1, SANT/Myb-like domain	1	1	1	1	1	1	1	1	1	1	1	1	1	2
IPR019434	Uncharacterised protein family UPF0642	1	1	1	1	1	1	2	1	1	1	1	1	1	1
IPR016655	Prefoldin subunit 3	1	1	1	1	1	1	1	1	1	1	1	1	1	2
IPR016464	NADH dehydrogenase [ubiquinone] (complex I), alpha subcomplex, subunit 2	1	1	1	1	1	1	1	1	1	1	1	1	1	2
IPR002942	RNA-binding S4 domain	1	1	1	1	1	1	1	1	1	1	1	2	1	1
IPR016763	Vesicle-associated membrane-protein-associated protein	1	1	1	1	2	1	1	1	1	1	1	1	1	1
IPR024926	Nucleolar GTP-binding protein 1	1	1	1	1	1	1	1	1	1	1	1	1	1	2
IPR007653	Signal peptidase complex subunit 3	1	1	1	1	1	1	0	1	1	1	2	1	2	1
IPR000996	Clathrin light chain	1	1	1	1	1	1	1	1	1	1	2	1	1	1
IPR000133	ER lumen protein retaining receptor	1	1	1	1	1	1	1	1	1	1	1	1	1	2
IPR017231	Small GTPase Tem1/Spg1	1	2	1	1	1	1	1	1	1	1	1	1	1	1
IPR010031	L-gulonolactone/D-arabinono-1,4-lactone oxidase	1	1	1	2	1	1	1	1	1	1	1	1	1	1
IPR001950	SUI1 domain	1	1	1	1	1	1	1	1	1	1	1	1	2	1
IPR013760	DNA topoisomerase, type IIA-like domain superfamily	1	1	1	1	1	1	1	1	1	1	2	1	1	1
IPR026258	Signal recognition particle subunit SRP68	1	1	1	1	1	1	1	2	1	1	1	1	1	1
IPR016817	Mannose-P-dolichol utilization defect 1 protein	1	1	0	1	2	1	1	1	1	1	1	2	1	1
IPR014038	Translation elongation factor EF1B, beta/delta subunit, guanine nucleotide exchange domain	1	0	2	1	1	1	1	1	1	1	1	1	1	2
IPR004123	Dim1 family	1	1	1	1	1	1	1	1	1	1	1	2	1	1
IPR018556	Domain of unknown function DUF2013	1	1	1	1	1	1	1	1	1	1	1	1	1	2
IPR019049	Nucleoporin protein Ndc1-Nup	1	1	1	1	1	1	1	1	1	1	1	1	1	2
IPR002738	RNase P subunit p30	1	1	1	2	1	1	1	1	1	1	1	1	1	1
IPR019185	Integral membrane protein SYS1-related	1	1	1	2	1	1	1	1	1	1	1	1	1	1
IPR017334	Eukaryotic translation initiation factor 3 subunit G	1	1	1	1	1	1	1	1	1	1	1	1	1	2
IPR007720	N-acetylglucosaminyl transferase component	1	1	1	1	1	1	1	1	1	1	1	1	1	2
IPR036043	Phosphoglycerate kinase superfamily	1	1	1	1	1	1	1	1	1	1	1	1	1	2
IPR007949	SDA1 domain	1	1	1	1	1	2	1	1	1	1	1	1	1	1
IPR005725	ATPase, V1 complex, subunit A	1	1	1	1	1	1	1	1	1	1	1	1	1	2
IPR005037	Pre-mRNA-splicing factor 38	1	1	2	1	1	1	1	1	1	1	1	1	1	1
IPR001114	Adenylosuccinate synthetase	1	1	1	1	1	1	1	1	1	1	2	1	1	1
IPR002480	DAHP synthetase, class II	1	1	1	2	1	1	1	1	1	1	1	1	1	1
IPR013253	Spc7 kinetochore protein domain	1	1	1	2	1	1	1	1	1	1	1	1	1	1
IPR017147	Tricalbin	1	1	1	1	1	1	1	2	1	1	1	1	1	1
IPR007528	RINT-1/Tip20	1	1	1	1	1	1	1	1	1	1	1	1	1	2
IPR011941	DNA recombination/repair protein Rad51	0	1	3	3	1	0	1	0	0	1	2	2	0	1
IPR019166	MICOS complex subunit MIC26/MIC27	0	1	3	1	1	1	1	1	1	1	1	1	1	1
IPR028978	Chorismate pyruvate-lyase/UbiC transcription regulator-associated domain superfamily	0	0	2	0	2	1	0	1	0	0	1	2	1	5
IPR009061	Putative DNA-binding domain superfamily	0	0	1	0	0	1	5	4	0	0	0	0	0	4
IPR022237	L-tryptophan decarboxylase PsiD-like	0	0	2	0	3	3	1	1	1	1	0	3	0	0
IPR001138	Zn(2)-C6 fungal-type DNA-binding domain	1	0	2	1	0	1	1	3	1	3	0	0	0	2
IPR036163	Heavy metal-associated domain superfamily	1	1	1	1	0	2	1	2	1	0	1	1	2	1
IPR009653	Protein kish	3	1	1	1	1	1	0	1	1	1	1	1	1	1
IPR024047	MM3350-like superfamily	1	0	1	0	1	0	3	2	1	2	1	0	2	1
IPR036020	WW domain superfamily	1	1	1	2	1	1	1	1	0	1	1	1	1	2
IPR000131	ATP synthase, F1 complex, gamma subunit	3	1	1	1	1	1	0	1	1	1	1	1	1	1
IPR005065	Platelet-activating factor acetylhydrolase-like	2	2	0	2	1	1	0	0	1	2	0	1	0	3
IPR003204	Cytochrome c oxidase, subunit Va/VI	1	1	1	1	1	1	1	1	1	1	1	1	1	1
IPR041715	Class II Histidinyl-tRNA synthetase (HisRS)-like catalytic core domain	1	1	1	1	1	1	1	1	1	1	1	1	1	1
IPR014472	Choline/ethanolamine phosphotransferase	1	1	1	1	1	1	1	1	1	1	1	1	1	1
IPR003210	Signal recognition particle, SRP14 subunit	1	1	1	1	1	1	1	1	1	1	1	1	1	1
IPR003395	RecF/RecN/SMC, N-terminal	1	1	1	1	1	1	1	1	1	1	1	1	1	1
IPR005880	Ribosomal protein L2, bacterial/organellar-type	1	1	1	1	1	1	1	1	1	1	1	1	1	1
IPR012580	NUC153	1	1	1	1	1	1	1	1	1	1	1	1	1	1
IPR005710	Ribosomal protein S4/S9, eukaryotic/archaeal	1	0	1	1	1	1	1	1	1	1	1	1	1	2
IPR043750	Protein of unknown function DUF5695	1	1	1	1	1	1	1	1	0	1	1	1	1	2
IPR013964	DASH complex subunit Ask1	1	1	1	1	1	1	1	1	1	1	1	1	1	1
IPR012577	NIPSNAP	1	1	1	1	1	1	1	1	1	1	1	1	1	1
IPR000941	Enolase	1	1	1	1	1	1	1	1	1	1	1	1	1	1
IPR023601	Golgi SNAP receptor complex, subunit 1	1	1	1	1	1	1	1	1	1	1	1	1	1	1
IPR012971	Nucleolar GTP-binding protein 2, N-terminal domain	1	1	1	1	1	1	0	1	1	1	1	1	2	1
IPR036756	H/ACA ribonucleoprotein complex, subunit Nop10 superfamily	1	1	1	1	1	1	0	1	1	1	1	1	1	2
IPR000589	Ribosomal protein S15	1	1	1	1	1	1	1	1	1	1	1	1	1	1
IPR010760	DNA repair protein, Swi5	1	1	1	1	0	1	1	1	2	1	1	1	1	1
IPR001783	Lumazine-binding protein	1	1	1	1	1	1	1	1	1	1	1	1	1	1
IPR002994	Surfeit locus 1/Shy1	1	1	1	1	1	1	1	1	1	1	1	1	1	1
IPR039467	Transcription factor TFIIIB component B'', Myb domain	1	1	1	1	1	1	1	1	1	1	1	1	1	1
IPR036817	Transthyretin/hydroxyisourate hydrolase domain superfamily	1	1	1	1	1	1	1	1	1	1	1	1	1	1
IPR003186	Proteasome activator PA28, C-terminal domain	1	1	1	1	1	1	1	1	1	1	1	1	1	1
IPR012720	T-complex protein 1, eta subunit	1	1	1	1	1	1	1	1	1	1	1	1	1	1
IPR019446	Domain of unknown function DUF2431	1	1	1	1	1	1	1	1	1	1	1	1	1	1
IPR008386	ATP synthase, F0 complex, subunit E, mitochondrial	1	1	1	1	1	1	1	1	1	1	1	1	1	1
IPR004567	Type II pantothenate kinase	1	1	1	1	1	1	1	1	1	1	1	1	1	1
IPR011041	Soluble quinoprotein glucose/sorbosone dehydrogenase	2	1	0	1	1	0	0	0	0	2	3	0	0	4
IPR019192	Ribosomal protein L28/L40, mitochondrial	1	1	1	1	1	1	1	1	1	1	1	1	1	1
IPR007307	Low temperature viability protein Ltv1	1	1	1	1	1	1	1	1	1	1	1	1	1	1
IPR004226	Tubulin binding cofactor A	1	1	1	1	1	1	1	1	1	1	1	1	1	1
IPR007854	Pre-mRNA polyadenylation factor Fip1 domain	1	1	1	1	1	1	1	1	1	1	1	1	1	1
IPR009286	Inositol-pentakisphosphate 2-kinase	1	1	1	1	1	1	1	1	1	1	1	1	1	1
IPR014039	Translation elongation factor EFTs/EF1B, dimerisation	1	1	1	1	1	1	1	1	1	1	1	1	1	1
IPR008901	Alkaline ceramidase	1	1	1	1	1	1	0	1	1	1	1	1	1	2
IPR026183	Taxilin family	1	1	1	1	1	1	1	1	1	1	1	1	1	1
IPR013865	Protein FAM32A	1	1	1	1	1	1	1	1	1	1	1	1	1	1
IPR025993	Ceramide glucosyltransferase	1	1	1	1	1	1	1	1	1	1	1	1	1	1
IPR029066	PLP-binding barrel	1	1	1	1	1	1	2	1	1	0	1	1	1	1
IPR013861	TMEM115/Pdh1/Rbl19	1	1	1	1	1	1	1	1	1	1	1	1	1	1
IPR002737	MEMO1 family	1	1	1	1	1	1	1	1	1	1	1	1	1	1
IPR036351	Ribosomal protein L32e superfamily	1	1	1	1	1	1	1	1	1	1	1	1	1	1
IPR004539	Translation elongation factor EF1A, eukaryotic/archaeal	1	1	1	1	1	1	1	1	1	1	1	1	1	1
IPR006806	NADH dehydrogenase [ubiquinone] 1 alpha subcomplex subunit 5	1	1	1	1	1	1	1	1	1	1	1	1	1	1
IPR002677	Ribosomal protein L32p	1	1	1	1	1	1	1	1	1	1	1	1	1	1
IPR003226	Metal-dependent protein hydrolase	1	1	1	1	1	1	1	1	1	1	1	1	1	1
IPR000439	Ribosomal protein L15e	1	1	1	1	1	1	1	1	1	1	1	1	1	1
IPR009450	Phosphatidylinositol N-acetylglucosaminyltransferase subunit C	1	1	1	1	1	1	1	1	1	1	1	1	1	1
IPR017104	Adaptor protein complex AP-2, alpha subunit	1	1	1	1	1	1	1	1	1	1	1	1	1	1
IPR002076	ELO family	1	1	1	1	1	1	1	1	1	1	1	1	1	1
IPR019401	Zinc finger, CHCC-type	1	1	1	1	1	1	1	1	1	1	1	1	1	1
IPR036189	mRNA decapping protein 2, Box A domain superfamily	1	1	1	1	1	1	1	1	1	1	1	1	1	1
IPR011876	Isopentenyl-diphosphate delta-isomerase, type 1	1	1	1	1	1	1	1	1	1	1	1	1	1	1
IPR007699	SGS domain	1	1	1	1	1	1	1	1	1	1	1	1	1	1
IPR013919	Peroxisome membrane protein, Pex16	1	1	1	1	1	1	1	1	1	1	1	1	1	1
IPR006509	Splicing factor, RBM39-like	1	1	1	1	1	1	1	1	1	1	1	1	1	1
IPR009292	rRNA biogenesis protein RRP36	1	1	1	1	1	1	1	1	1	1	1	1	1	1
IPR026956	D-serine dehydratase-like domain	1	1	1	1	1	1	1	1	1	1	1	1	1	1
IPR016657	Phosphoacetylglucosamine mutase	1	1	1	1	1	1	1	1	1	1	1	1	1	1
IPR013635	Protein Ice2	1	1	1	1	1	1	1	1	1	1	1	1	1	1
IPR003448	Molybdopterin biosynthesis MoaE	1	1	1	1	1	1	1	1	1	1	1	1	1	1
IPR007342	Pseudouridine-5'-phosphate glycosidase	1	1	1	1	1	1	1	1	1	1	1	1	1	1
IPR019188	Small nuclear RNA activating complex (SNAPc), subunit SNAP43	1	1	1	1	1	1	1	1	1	1	1	1	1	1
IPR018617	Ima1, N-terminal domain	1	1	1	1	1	1	1	1	1	1	1	1	1	1
IPR014908	Nucleoporin, Nup133/Nup155-like, N-terminal	1	1	1	1	1	1	1	1	1	1	1	1	1	1
IPR022033	RAVE complex protein Rav1 C-terminal	1	1	1	1	1	1	1	1	1	1	1	1	1	1
IPR018203	GDP dissociation inhibitor	1	1	1	1	1	1	1	1	1	1	1	1	1	1
IPR036196	Phosphotyrosine protein phosphatase I superfamily	1	1	1	1	1	1	1	1	1	1	1	1	1	1
IPR006993	SH3-binding, glutamic acid-rich protein	1	1	1	1	1	1	1	1	1	1	1	1	1	1
IPR009617	Seipin family	1	1	1	1	1	1	1	1	1	1	1	1	1	1
IPR024420	TRAPP III complex, Trs85	1	1	1	1	1	1	1	1	1	1	1	1	1	1
IPR001086	Prephenate dehydratase	1	1	1	1	1	1	1	1	1	1	1	1	1	1
IPR019496	Nuclear fragile X mental retardation-interacting protein 1, conserved domain	1	1	1	1	1	1	1	1	1	1	1	1	1	1
IPR036373	Ribosomal protein L17 superfamily	1	1	1	1	1	1	1	1	1	1	1	1	1	1
IPR024679	Pre-rRNA-processing protein Ipi1, N-terminal	1	1	1	1	1	1	1	1	1	1	1	1	1	1
IPR015285	RIO2 kinase winged helix domain, N-terminal	1	1	1	1	1	1	1	1	1	1	1	1	1	1
IPR019329	NADH:ubiquinone oxidoreductase, ESSS subunit	1	1	1	1	1	1	1	1	1	1	1	1	1	1
IPR004541	Translation elongation factor EFTu/EF1A, bacterial/organelle	1	1	1	1	1	1	1	1	1	1	1	1	1	1
IPR006257	Dihydrolipoyllysine-residue acetyltransferase component of pyruvate dehydrogenase complex	1	1	1	1	1	1	1	1	1	1	1	1	1	1
IPR006964	NUDE domain	1	1	1	1	1	1	1	1	1	1	1	1	1	1
IPR007810	Pep3/Vps18/deep orange	1	1	1	1	1	1	1	1	1	1	1	1	1	1
IPR018287	Hap4 transcription factor, heteromerisation domain	1	1	1	1	1	1	1	1	1	1	1	1	1	1
IPR028160	Ribosome biogenesis protein Slx9-like	1	1	1	1	0	1	1	1	1	1	1	1	1	2
IPR013633	siRNA-mediated silencing protein NRDE-2	1	1	1	1	1	1	1	1	1	1	1	1	1	1
IPR013244	Sec39 domain	1	1	1	1	1	1	1	1	1	1	1	1	1	1
IPR012920	Ribosomal RNA methyltransferase, Spb1, C-terminal	1	1	1	1	1	1	1	1	1	1	1	1	1	1
IPR001697	Pyruvate kinase	1	1	1	1	1	1	1	1	1	1	1	1	1	1
IPR026019	Ribulose-phosphate 3-epimerase	1	1	1	1	1	1	1	1	1	1	1	1	1	1
IPR001349	Cytochrome c oxidase, subunit VIa	1	1	1	1	1	1	1	1	1	1	1	1	1	1
IPR016642	26S proteasome regulatory complex, non-ATPase subcomplex, Rpn2/Psmd1 subunit	1	1	1	1	1	1	1	1	1	1	1	1	1	1
IPR023803	Ribosomal protein S16 domain superfamily	1	1	1	1	1	1	1	1	1	1	1	1	1	1
IPR005810	Succinyl-CoA ligase, alpha subunit	1	1	1	1	1	1	1	1	1	1	1	1	1	1
IPR008584	CXXC motif containing zinc binding protein, eukaryotic	1	1	1	1	1	1	1	1	1	1	1	1	1	1
IPR002710	Dilute domain	1	1	1	1	1	1	1	1	1	1	1	1	1	1
IPR013868	Tethering factor for nuclear proteasome Cut8/Sts1	1	1	1	1	1	1	1	1	1	1	1	1	1	1
IPR039431	Vta1/callose synthase, N-terminal	1	1	1	1	1	1	1	1	1	1	1	1	1	1
IPR013241	RNase P, subunit Pop3	1	1	1	1	1	1	1	1	1	1	1	1	1	1
IPR010117	Para-aminobenzoate synthase	1	1	1	1	1	1	1	1	1	1	1	1	1	1
IPR006168	Glycerol-3-phosphate dehydrogenase, NAD-dependent	1	1	1	1	1	1	1	1	1	1	1	1	1	1
IPR009244	Mediator complex, subunit Med7	1	1	1	1	1	1	1	1	1	1	1	1	1	1
IPR016939	Mitochondrial ribosomal protein S25	1	1	1	1	1	1	1	1	1	1	1	1	1	1
IPR031781	SF3A2 domain	1	1	1	1	1	1	1	1	1	1	1	1	1	1
IPR014186	S-formylglutathione hydrolase	1	1	1	1	1	1	1	1	1	1	1	1	1	1
IPR007191	Sec8 exocyst complex component specific domain	1	1	1	1	1	1	1	1	1	1	1	1	1	1
IPR006880	INO80 complex subunit B-like conserved region	1	1	1	1	1	1	1	1	1	1	1	1	1	1
IPR006886	DNA-directed RNA polymerase III subunit Rpc5	1	1	1	1	1	1	1	1	1	1	1	1	1	1
IPR013885	Protein of unknown function DUF1764, eukaryotic	1	1	1	1	1	1	1	1	1	1	1	1	1	1
IPR003169	GYF domain	1	1	1	1	1	1	1	1	1	1	1	1	1	1
IPR004344	Tubulin-tyrosine ligase/Tubulin polyglutamylase	1	1	1	1	1	1	1	1	1	1	1	1	1	1
IPR010613	Pescadillo	1	1	1	1	1	1	1	1	1	1	1	1	1	1
IPR008564	Golgi apparatus membrane protein TVP23-like	1	1	1	1	1	1	1	1	1	1	1	1	1	1
IPR019008	Domain of unknown function DUF2012	1	1	1	1	1	1	1	1	1	1	1	1	1	1
IPR037212	Mediator complex, subunit Med7/Med21-like	1	1	1	1	1	1	1	1	1	1	1	1	1	1
IPR033177	Phosphatidylserine decarboxylase	1	1	1	1	1	1	1	1	1	1	1	1	1	1
IPR004527	Glutamate-tRNA ligase, bacterial/mitochondrial	1	1	1	1	1	1	1	1	1	1	1	1	1	1
IPR007194	Transport protein particle (TRAPP) component	1	1	1	1	1	1	1	1	1	1	1	1	1	1
IPR012135	Dihydroorotate dehydrogenase, class 1/ 2	1	1	1	1	1	1	1	1	1	1	1	1	1	1
IPR016696	TRAPP I complex, subunit 5	1	1	1	1	1	1	1	1	1	1	1	1	1	1
IPR012319	Formamidopyrimidine-DNA glycosylase, catalytic domain	1	1	1	1	1	1	1	1	1	1	1	1	1	1
IPR010591	ATP11	1	1	1	1	1	1	1	1	1	1	1	1	1	1
IPR000544	Octanoyltransferase	1	1	1	1	1	1	1	1	1	1	1	1	1	1
IPR035699	Dynein heavy chain, hydrolytic ATP-binding dynein motor region	1	1	1	1	1	1	1	1	1	1	1	1	1	1
IPR016563	Nuclear protein localization protein 4	1	1	1	1	1	1	1	1	1	1	1	1	1	1
IPR016900	Alpha-2-glucosyltransferase Alg10	1	1	1	1	1	1	1	1	1	1	1	1	1	1
IPR010776	Homologous-pairing protein 2, winged helix domain	1	1	1	1	1	1	1	1	1	1	1	1	1	1
IPR001674	GMP synthase, C-terminal	1	1	1	1	1	1	1	1	1	1	1	1	1	1
IPR040992	Xrn1, D1 domain	1	1	1	1	1	1	1	0	1	1	1	1	1	2
IPR019133	Mitochondrial inner membrane protein Mitofilin	1	1	1	1	1	1	1	1	1	1	1	1	1	1
IPR025574	Nucleoporin FG repeat	1	1	1	1	1	1	1	1	1	1	1	1	1	1
IPR001661	Glycoside hydrolase, family 37	1	1	1	1	1	1	1	1	1	1	1	1	1	1
IPR018607	Chromosome transmission fidelity protein 8	1	1	1	1	1	1	1	1	1	1	1	1	1	1
IPR019129	Folate-sensitive fragile site protein Fra10Ac1	1	1	1	1	1	1	1	1	1	1	1	1	1	1
IPR013906	Eukaryotic translation initiation factor 3 subunit J	1	1	1	1	1	1	1	1	1	1	1	1	1	1
IPR013718	COQ9	1	1	1	1	1	1	1	1	1	1	1	1	1	1
IPR016207	Ketol-acid reductoisomerase, fungi	1	1	1	1	1	1	1	1	1	1	1	1	1	1
IPR005606	Sec20	1	1	1	1	1	1	1	1	1	1	1	1	1	1
IPR019453	Vacuolar sorting protein 39/Transforming growth factor beta receptor-associated domain 2	1	1	1	1	1	1	1	1	1	1	1	1	1	1
IPR003675	Type II CAAX prenyl endopeptidase Rce1-like	1	1	1	1	1	1	1	1	1	1	1	1	1	1
IPR019452	Vacuolar sorting protein 39/Transforming growth factor beta receptor-associated domain 1	1	1	1	1	1	1	1	1	1	1	1	1	1	1
IPR015381	XLF family	1	1	1	1	1	1	1	1	1	1	1	1	1	1
IPR005352	Erg28	1	1	1	1	1	1	1	1	1	1	1	1	1	1
IPR016966	Thiamin pyrophosphokinase, eukaryotic	1	1	1	1	1	1	1	1	1	1	1	1	1	1
IPR025066	Protein of unknown function DUF4078	1	1	1	1	1	1	1	1	1	1	1	1	1	1
IPR025875	Leucine rich repeat 4	1	1	1	1	1	1	1	1	1	1	1	1	1	1
IPR006258	Dihydrolipoamide dehydrogenase	1	1	2	0	1	1	1	1	1	1	1	1	1	1
IPR008389	ATPase, V0 complex, subunit e1/e2	1	1	1	1	1	1	1	1	1	1	1	1	1	1
IPR004114	THUMP domain	1	1	1	1	1	1	0	1	2	1	1	1	1	1
IPR009604	LsmAD domain	1	1	1	1	1	1	1	1	1	1	1	1	1	1
IPR007533	Cytochrome c oxidase assembly protein CtaG/Cox11	1	1	1	1	1	1	1	1	1	1	1	1	1	1
IPR033394	Svf1-like, C-terminal	1	1	1	1	1	1	1	1	1	1	1	1	1	1
IPR002124	Cytochrome c oxidase, subunit Vb	1	1	1	1	1	1	1	1	1	1	1	1	1	1
IPR019407	Cytoplasmic tRNA 2-thiolation protein 2	1	1	1	1	1	1	1	1	1	1	1	1	1	1
IPR009288	Gamma-glutamylcyclotransferase, AIG2-like	1	1	1	1	1	1	2	1	1	1	1	1	1	0
IPR007537	tRNAHis guanylyltransferase Thg1	1	1	1	2	1	1	0	1	1	1	1	1	1	1
IPR004545	PA2G4 family	1	1	1	1	1	1	1	1	1	1	1	1	1	1
IPR008699	NADH dehydrogenase [ubiquinone] 1 beta subcomplex subunit 8	1	1	1	1	1	1	1	1	1	1	1	1	1	1
IPR009161	ATP-dependent 6-phosphofructokinase, eukaryotic-type	1	1	1	1	1	1	1	1	1	1	1	1	1	1
IPR015257	Repressor of RNA polymerase III transcription Maf1	1	1	1	1	1	1	1	1	1	1	1	1	1	1
IPR009332	Mediator of RNA polymerase II transcription subunit 22	1	1	1	1	1	1	1	1	1	1	1	1	1	1
IPR005016	Serine incorporator/TMS membrane protein	1	1	1	1	1	1	1	1	1	1	1	1	1	1
IPR013122	Polycystin cation channel, PKD1/PKD2	1	1	1	1	1	1	1	1	1	1	1	1	1	1
IPR012718	T-complex protein 1, epsilon subunit	1	1	1	1	1	1	1	1	1	1	1	1	1	1
IPR002769	Translation initiation factor IF6	1	1	1	1	1	1	1	1	1	1	1	1	1	1
IPR018966	VTC domain	1	1	1	1	1	1	1	1	1	1	1	1	1	1
IPR012776	Trimethyllysine dioxygenase	1	1	1	1	1	1	1	1	1	1	1	1	1	1
IPR013857	NADH:ubiquinone oxidoreductase intermediate-associated protein 30	1	1	2	1	0	1	1	1	1	1	1	1	1	1
IPR004418	Homoaconitase, mitochondrial	1	1	1	1	1	1	1	1	1	1	1	1	1	1
IPR013262	Outer membrane protein, MIM1/TOM13, mitochondrial	1	1	1	1	1	1	1	1	1	1	1	1	1	1
IPR008221	Urease	1	1	1	1	1	1	1	1	1	1	1	1	1	1
IPR013256	Chromatin SPT2	1	1	1	1	1	1	1	1	1	1	1	1	1	1
IPR008290	Phosphatidylinositol 3-kinase, Vps34 type	1	1	1	1	1	1	1	1	1	1	1	1	1	1
IPR007150	Checkpoint protein Hus1/Mec3	1	1	1	1	1	1	1	1	1	1	1	1	1	1
IPR033979	MINDY deubiquitinase domain	1	1	1	1	2	0	1	1	1	1	1	1	1	1
IPR009567	Store-operated calcium entry-associated regulatory factor	1	1	1	1	1	1	1	1	1	1	1	1	1	1
IPR007188	Actin-related protein 2/3 complex subunit 2	1	1	1	1	1	1	1	1	1	1	1	1	1	1
IPR004939	APC10/DOC domain	1	1	1	1	1	1	1	1	1	1	1	1	1	1
IPR004098	Prp18	1	1	1	1	1	1	1	1	1	1	1	1	1	1
IPR022023	U1 small nuclear ribonucleoprotein of 70kDa N-terminal	1	1	1	1	1	1	1	1	1	1	1	1	1	1
IPR006369	Protohaem IX farnesyltransferase	1	1	1	1	1	1	1	1	1	1	1	1	1	1
IPR010109	Citrate synthase, eukaryotic-type	1	1	1	1	1	1	1	1	1	1	1	1	1	1
IPR040497	Glucosyltransferase 24, catalytic domain	1	1	1	1	1	1	1	1	1	1	1	1	1	1
IPR006255	Dihydrolipoamide succinyltransferase	1	1	1	1	1	1	1	1	1	1	1	1	1	1
IPR019459	GRIP-related Arf-binding domain	1	1	1	1	1	1	1	1	1	1	1	1	1	1
IPR007064	Nmd3, N-terminal	1	1	1	1	1	1	1	1	1	1	1	1	1	1
IPR003428	Mitochondrial glycoprotein	1	1	1	1	1	1	1	1	1	1	1	1	1	1
IPR007290	Arv1 protein	1	1	1	1	1	1	1	1	1	1	1	1	1	1
IPR007317	Golgi to ER traffic protein 4	1	1	1	1	1	1	1	1	1	1	1	1	1	1
IPR027911	Domain of unknown function DUF4604	1	1	1	1	1	1	1	1	1	1	1	1	1	1
IPR002042	Uricase	1	1	1	1	1	1	1	1	1	1	1	2	0	1
IPR005995	Phosphoglycerate mutase, 2,3-bisphosphoglycerate-independent	1	1	1	1	1	1	1	1	1	1	1	1	1	1
IPR002553	Clathrin/coatomer adaptor, adaptin-like, N-terminal	1	1	1	1	1	1	1	1	1	1	1	1	1	1
IPR039924	ICln/Lot5	1	1	1	1	1	1	1	1	1	1	1	1	1	1
IPR001161	Helicase XPB/Ssl2	1	1	1	1	1	1	1	1	1	1	1	1	1	1
IPR011872	Homocitrate synthase, fungi/archaea	1	1	1	1	1	1	1	1	1	1	1	1	1	1
IPR006238	Cystathionine beta-lyase, eukaryotic	1	1	1	1	1	1	1	1	1	1	1	1	1	1
IPR014381	DNA-directed RNA polymerase RPB5 subunit, eukaryote/virus	1	1	1	1	1	1	1	1	1	1	1	1	1	1
IPR012860	Arf3-interacting protein 1, N-terminal domain	1	1	1	1	1	1	1	1	1	1	1	1	1	1
IPR008814	Dolichyl-diphosphooligosaccharide--protein glycosyltransferase subunit Swp1	1	1	1	1	1	1	1	1	1	1	1	1	1	1
IPR002715	Nascent polypeptide-associated complex NAC domain	1	1	1	1	1	1	1	1	1	1	1	1	1	1
IPR019460	Autophagy-related protein 11, C-terminal	1	1	1	1	1	1	1	1	1	1	1	1	1	1
IPR005855	Glucosamine-fructose-6-phosphate aminotransferase, isomerising	1	1	1	1	1	1	1	1	1	1	1	1	1	1
IPR005324	Ribosomal protein S5, C-terminal	1	1	1	1	1	1	1	1	1	1	1	1	1	1
IPR007849	ATPase assembly factor ATP10	1	1	1	1	1	1	1	1	1	1	1	1	1	1
IPR016534	Vacuolar protein sorting-associated protein 16	1	1	1	1	1	1	1	1	1	1	1	1	1	1
IPR024621	Inner membrane mitoribosome receptor Mba1, mitochondrial	1	1	1	1	1	1	1	1	1	1	1	1	1	1
IPR005631	Flavinator of succinate dehydrogenase	1	1	1	1	1	1	1	1	1	1	1	1	1	1
IPR035929	CoaB-like superfamily	1	1	1	0	1	1	1	1	1	1	1	1	1	2
IPR013717	PIG-P	1	1	1	1	1	1	1	1	1	1	1	1	1	1
IPR002698	5-formyltetrahydrofolate cyclo-ligase	1	1	1	1	1	1	1	1	1	1	1	1	1	1
IPR009025	DNA-directed RNA polymerase, RBP11-like dimerisation domain	1	1	1	1	1	1	1	1	1	1	1	1	1	1
IPR002073	3'5'-cyclic nucleotide phosphodiesterase, catalytic domain	1	1	1	1	1	1	1	1	1	1	1	1	1	1
IPR024774	Pleckstrin homology domain, Mcp5-type	1	1	1	1	1	1	1	1	1	1	1	1	1	1
IPR018609	Bud13	1	1	1	1	1	1	1	1	1	1	1	1	1	1
IPR011425	Mediator of RNA polymerase II transcription subunit 9	1	1	1	1	1	1	1	1	1	1	1	1	1	1
IPR019189	Ribosomal protein L27/L41, mitochondrial	1	1	1	1	1	1	1	1	1	1	1	1	1	1
IPR001197	Ribosomal protein L10e	1	1	1	1	1	1	1	1	1	1	1	1	1	1
IPR018955	Branched-chain alpha-ketoacid dehydrogenase kinase/Pyruvate dehydrogenase kinase, N-terminal	1	1	1	1	1	1	1	1	1	1	1	1	1	1
IPR015803	Cysteine-tRNA ligase	1	1	1	1	1	1	1	1	1	1	1	1	1	1
IPR036464	Rubisco LSMT, substrate-binding domain superfamily	1	1	1	1	1	1	1	1	1	1	1	1	1	1
IPR004855	Transcription factor IIA, alpha/beta subunit	1	1	1	1	1	1	1	1	1	1	1	1	1	1
IPR016827	Transcriptional adaptor 2	1	1	1	1	1	1	1	1	1	1	1	1	1	1
IPR004600	TFIIH subunit Tfb4/GTF2H3	1	1	1	1	1	1	1	1	1	1	1	1	1	1
IPR013235	PPP domain	1	2	1	2	0	1	1	0	1	1	1	1	1	1
IPR007482	Protein-tyrosine phosphatase-like, PTPLA	1	1	1	1	1	1	1	1	1	1	1	1	1	1
IPR013641	Protein KTI12/L-seryl-tRNA(Sec) kinase	1	1	1	1	1	1	1	1	1	1	1	1	1	1
IPR012571	Mitochondrial distribution and morphology protein family 31/32, fungi	1	1	1	1	1	1	1	1	1	1	1	1	1	1
IPR040455	Atg6, BARA domain	1	1	1	1	1	1	1	1	1	1	1	1	1	1
IPR004308	Glutamate-cysteine ligase catalytic subunit	1	1	1	1	1	1	1	1	1	1	1	1	1	1
IPR036771	F0F1 ATP synthase delta/epsilon subunit, N-terminal	1	1	1	1	1	1	1	1	1	1	1	1	1	1
IPR004806	UV excision repair protein Rad23	1	1	1	1	1	1	1	1	1	1	1	1	1	1
IPR008803	RHD3/Sey1	1	1	1	1	1	1	1	1	1	1	1	1	1	1
IPR016813	NADH dehydrogenase [ubiquinone] (complex I), 21kDa subunit, fungi	1	1	1	1	1	1	1	1	1	1	1	1	1	1
IPR006138	NADH-ubiquinone oxidoreductase, 20 Kd subunit	1	1	1	1	1	1	1	1	1	1	1	1	1	1
IPR000403	Phosphatidylinositol 3-/4-kinase, catalytic domain	1	1	1	1	1	1	1	1	1	1	1	1	1	1
IPR006155	Josephin domain	1	1	1	1	1	1	1	1	1	1	1	1	1	1
IPR005716	Ribosomal protein S5/S7, eukaryotic/archaeal	1	1	1	1	1	1	1	1	1	1	1	1	1	1
IPR006274	Carbamoyl-phosphate synthase, small subunit	1	1	1	1	1	1	1	1	1	1	1	1	1	1
IPR017182	Methyltransferase METTL16/PsiM	1	1	1	1	1	1	1	1	1	1	1	1	1	1
IPR012722	T-complex protein 1, zeta subunit	1	1	1	1	1	1	1	1	1	1	1	1	1	1
IPR005607	BSD domain	1	1	1	1	1	1	1	1	1	1	1	1	1	1
IPR007239	Autophagy-related protein 5	1	1	1	1	1	1	1	1	1	1	1	1	1	1
IPR008831	Mediator complex, subunit Med31	1	1	1	1	1	1	1	1	1	1	1	1	1	1
IPR002993	Ornithine decarboxylase antizyme	1	1	1	1	1	1	1	1	1	1	1	1	1	1
IPR012170	TFIIH subunit Ssl1/p44	1	1	1	1	1	1	1	1	1	1	1	1	1	1
IPR019186	Nucleolar protein 12	1	1	1	1	1	1	1	1	1	1	1	1	1	1
IPR019128	Sister chromatid cohesion protein Dcc1	1	1	1	1	1	1	1	1	1	1	1	1	1	1
IPR027027	GOSR2/Membrin/Bos1	1	1	1	1	1	0	1	1	1	1	1	1	1	2
IPR016685	RNA-induced silencing complex, nuclease component Tudor-SN	1	1	1	1	1	1	1	1	1	1	1	1	1	1
IPR024986	Sister chromatid cohesion C-terminal domain	1	1	1	1	1	1	1	1	1	1	1	1	1	1
IPR017861	Kae1/TsaD family	1	1	1	1	1	1	1	1	1	1	1	1	1	1
IPR021627	Mediator complex, subunit Med27	1	1	1	1	1	1	0	1	1	1	1	1	2	1
IPR032376	Dedicator of cytokinesis, N-terminal domain	1	1	1	1	1	1	1	1	1	1	1	1	1	1
IPR007315	GPI mannosyltransferase 2	1	1	1	1	1	1	1	1	1	1	1	1	1	1
IPR021475	Protein of unknown function DUF3128	1	1	1	1	1	1	1	1	1	1	1	1	1	1
IPR003103	BAG domain	1	1	1	1	1	1	1	1	1	1	1	1	1	1
IPR036796	Ribosomal protein L11/L12, N-terminal domain superfamily	1	1	1	1	1	1	1	1	1	1	1	1	1	1
IPR021833	Protein of unknown function DUF3425	1	1	1	1	1	1	1	1	1	1	1	1	1	1
IPR020783	Ribosomal protein L11, C-terminal	1	1	1	1	1	1	1	1	1	1	1	1	1	1
IPR008313	Metal-independent alpha-mannosidase	1	1	1	1	1	1	1	1	1	1	1	1	1	1
IPR015362	WIBG, Mago-binding	1	1	1	1	1	1	1	1	1	1	1	1	1	1
IPR012270	CCR4-NOT complex, subunit 3/ 5	1	1	1	1	1	1	1	1	1	1	1	1	1	1
IPR013823	Ribosomal protein L7/L12, C-terminal	1	1	1	1	1	1	1	1	1	1	1	1	1	1
IPR000257	Uroporphyrinogen decarboxylase (URO-D)	1	1	1	1	1	1	1	1	1	1	1	1	1	1
IPR005764	Adenine phosphoribosyl transferase	1	1	1	1	1	1	1	1	1	1	1	1	1	1
IPR001593	Ribosomal protein S3Ae	1	1	1	1	1	1	1	1	1	1	1	1	1	1
IPR008429	Cleft lip and palate transmembrane 1	1	1	1	1	1	1	1	1	1	1	1	1	1	1
IPR010923	tRNA threonylcarbamoyladenosine biosynthesis protein SUA5	1	1	1	1	1	1	1	1	1	1	1	1	1	1
IPR025124	Domain of unknown function DUF4050	1	1	1	1	1	1	1	1	1	1	1	1	1	1
IPR040233	Domain of unknown function DUF2052	1	1	1	1	1	1	1	1	1	1	1	1	1	1
IPR005140	eRF1 domain 1/Pelota-like	1	1	1	1	1	1	1	1	1	1	1	1	1	1
IPR001656	Pseudouridine synthase, TruD	1	1	1	1	1	1	1	1	1	1	1	1	1	1
IPR019601	Oxoglutarate/iron-dependent oxygenase, C-terminal degradation domain	1	1	1	1	1	1	1	1	1	1	1	1	1	1
IPR029732	WTAP/Mum2 family	1	1	1	1	1	1	1	1	1	1	1	1	1	1
IPR002761	Diphthamide synthase domain	1	1	1	1	1	1	1	1	1	1	1	1	1	1
IPR018075	Ubiquitin-activating enzyme E1	1	1	1	1	1	1	1	1	1	1	1	1	1	1
IPR021819	Far11/STRP, C-terminal	1	1	1	1	1	1	1	1	1	1	1	1	1	1
IPR007785	Anamorsin	1	1	1	1	1	1	1	1	1	1	1	1	1	1
IPR004511	Phosphoadenosine phosphosulphate/adenosine 5'-phosphosulphate reductase	1	1	1	1	1	1	1	1	1	1	1	1	1	1
IPR007900	Transcription initiation factor TFIID component TAF4	1	1	1	1	1	1	1	1	1	1	1	1	1	1
IPR006811	RNA polymerase II subunit A	1	1	1	1	1	1	1	1	1	1	1	1	1	1
IPR003780	COX15/CtaA family	1	1	1	1	1	1	1	1	1	1	1	1	1	1
IPR019416	Nuclear cap-binding protein subunit 3	1	1	1	1	1	1	1	1	1	1	1	1	1	1
IPR024166	Ribosomal RNA assembly KRR1	1	1	1	1	1	1	1	1	1	1	1	1	1	1
IPR019194	Transcription elongation factor Eaf, N-terminal	1	1	1	1	1	1	1	1	1	1	1	1	1	1
IPR035107	tRNA thiolation protein, TtcA/Ctu1 type	1	1	1	1	1	1	1	1	1	1	1	1	1	1
IPR016137	RGS domain	1	1	1	1	1	1	1	1	1	1	1	1	1	1
IPR023210	NADP-dependent oxidoreductase domain	1	1	1	1	1	1	1	1	1	1	1	1	1	1
IPR036314	Manganese/iron superoxide dismutase, C-terminal domain superfamily	1	1	1	1	1	1	1	1	1	1	1	1	1	1
IPR022672	Hexokinase, N-terminal	1	1	1	1	1	1	1	1	1	1	1	1	1	1
IPR004520	tRNA modification GTPase MnmE	1	1	1	1	1	1	1	1	1	1	1	1	1	1
IPR021131	Ribosomal protein L18e/L15P	1	1	1	1	1	1	1	1	1	1	1	1	1	1
IPR018870	Tti2 family	1	1	1	1	1	1	1	1	1	1	1	1	1	1
IPR004977	Ribosomal protein S25	1	1	1	2	1	1	0	1	1	1	1	1	1	1
IPR002171	Ribosomal protein L2	1	1	1	1	1	1	1	1	1	1	1	1	1	1
IPR009287	Transcription initiation Spt4	1	1	1	1	0	1	1	1	1	1	1	1	1	2
IPR021771	Triacylglycerol lipase, N-terminal	1	1	1	1	1	1	1	1	1	1	1	1	1	1
IPR018829	Domain of unknown function DUF2433	1	1	1	1	1	1	1	1	1	1	1	1	1	1
IPR032705	Origin recognition complex subunit 4, C-terminal	1	1	1	1	1	1	1	1	1	1	1	1	1	1
IPR024554	Domain of unknown function DUF3818, PX-associated	1	1	1	1	1	1	1	1	1	1	1	1	1	1
IPR007783	Eukaryotic translation initiation factor 3 subunit D	1	1	1	1	1	1	1	1	1	1	1	1	1	1
IPR004552	1-acyl-sn-glycerol-3-phosphate acyltransferase	1	1	1	1	1	1	1	1	1	1	1	1	1	1
IPR001748	G10 protein	1	1	1	1	1	1	1	1	1	1	1	1	1	1
IPR019560	Mitochondrial 18kDa protein	1	1	1	1	1	1	1	1	1	1	1	1	1	1
IPR013170	mRNA splicing factor Cwf21 domain	1	1	1	2	1	1	0	1	1	1	1	1	1	1
IPR019327	Protein of unknown function DUF2373	1	1	1	2	1	1	1	0	1	1	1	1	1	1
IPR002466	Adenosine deaminase/editase	1	1	1	2	1	1	1	1	1	0	1	1	1	1
IPR014183	Alcohol dehydrogenase class III	1	1	1	1	1	1	1	1	1	1	1	1	1	1
IPR002259	Equilibrative nucleoside transporter	1	1	1	1	1	1	1	1	1	1	1	1	1	1
IPR000424	Primosome PriB/single-strand DNA-binding	1	1	1	1	1	1	1	1	1	1	1	1	1	1
IPR007823	Ribosomal RNA processing protein 8	1	1	1	2	1	1	1	1	1	1	0	1	1	1
IPR011339	ISC system FeS cluster assembly, IscU scaffold	1	1	1	1	1	1	1	1	1	1	1	1	1	1
IPR021933	SERRATE/Ars2, N-terminal	1	1	1	1	1	1	1	1	1	1	1	1	1	1
IPR012198	cAMP-dependent protein kinase regulatory subunit	1	1	1	1	1	1	1	1	1	1	1	1	1	1
IPR006370	4-hydroxybenzoate polyprenyltransferase-like	1	1	1	1	1	1	1	1	1	1	1	1	1	1
IPR032054	DNA replication factor Cdt1, C-terminal	1	1	1	1	1	1	1	1	1	1	1	1	1	1
IPR019321	Nucleoporin Nup88	1	1	1	1	1	1	1	1	1	1	1	1	1	1
IPR021625	PI31 proteasome regulator, N-terminal	1	1	1	1	1	1	1	1	1	1	1	1	1	1
IPR037439	1,4-alpha-glucan-branching enzyme	1	1	1	1	1	1	1	1	1	1	1	1	1	1
IPR013209	Lipin/Ned1/Smp2 (LNS2)	1	1	1	1	1	1	1	1	1	1	1	1	1	1
IPR007204	Actin-related protein 2/3 complex subunit 3	1	1	1	1	1	1	1	1	1	1	1	1	1	1
IPR017117	Ribonuclease Nob1, eukaryote	1	1	1	1	1	1	1	1	1	1	1	1	1	1
IPR004429	Isopropylmalate dehydrogenase	1	1	1	1	1	1	1	1	1	1	1	1	1	1
IPR032677	GTP cyclohydrolase II	1	1	1	1	1	1	1	1	1	1	1	1	2	0
IPR009346	GRIM-19	1	1	1	1	1	1	1	1	1	1	1	1	1	1
IPR010226	NADH-quinone oxidoreductase, chain I	1	1	1	1	1	1	1	1	1	1	1	1	1	1
IPR007991	RNA polymerase I specific transcription initiation factor RRN3	1	1	1	1	1	1	1	1	1	1	1	1	1	1
IPR021841	Vacuolar protein 14, C-terminal Fig4-binding domain	1	1	1	1	1	1	1	1	1	1	1	1	1	1
IPR007277	Svp26/Tex261	1	1	1	1	1	1	1	1	1	1	1	1	1	1
IPR035426	Gemin2/Brr1	1	1	1	1	1	1	1	1	1	1	1	1	1	1
IPR021641	Protein of unknown function DUF3245	1	1	1	1	1	1	1	1	1	1	1	1	1	1
IPR007225	Exocyst complex component EXOC6/Sec15	1	1	1	1	1	1	1	1	1	1	1	1	1	1
IPR004514	Glutamine-tRNA synthetase	1	1	1	1	1	1	1	1	1	1	1	1	1	1
IPR013863	Vacuolar import/degradation Vid27, C-terminal	1	1	1	1	1	1	1	1	1	1	1	1	1	1
IPR016298	Histidine biosynthesis trifunctional-protein	1	1	1	1	1	1	1	1	1	1	1	1	1	1
IPR001372	Dynein light chain, type 1/2	1	2	0	1	1	1	1	1	1	1	1	1	1	1
IPR022782	Actin interacting protein 3-like, C-terminal	1	1	0	1	2	1	1	1	1	1	1	1	1	1
IPR019368	Ribosomal protein S23/S29, mitochondrial	1	1	1	1	1	1	1	1	1	1	1	1	1	1
IPR002813	Arginine biosynthesis protein ArgJ	1	1	1	1	1	1	1	1	1	1	1	1	1	1
IPR010971	Ubiquinone biosynthesis hydroxylase UbiH/COQ6	1	1	1	1	1	1	1	1	1	1	1	1	1	1
IPR013941	Protein Zds1, C-terminal	1	1	1	1	1	1	1	1	1	1	1	1	1	1
IPR007133	RNA polymerase II associated factor Paf1	1	1	1	1	1	1	1	1	1	1	1	1	1	1
IPR012134	Glutamate-5-semialdehyde dehydrogenase	1	1	1	1	1	1	1	1	1	1	1	1	1	1
IPR019544	Tetratricopeptide, SHNi-TPR domain	1	1	1	1	1	1	1	1	1	1	1	1	1	1
IPR011502	Nucleoporin Nup85-like	1	1	1	1	1	1	1	1	1	1	1	1	1	1
IPR000422	3,4-dihydroxy-2-butanone 4-phosphate synthase, RibB	1	1	1	1	1	1	1	1	1	1	1	1	1	1
IPR026113	Methyltransferase-like	1	1	1	1	1	1	1	1	1	1	1	1	1	1
IPR004621	Eukaryotic-type methylenetetrahydrofolate reductase	1	1	1	1	1	1	1	1	1	1	1	1	1	1
IPR021346	Translation machinery-associated protein 16	1	1	1	1	1	1	1	1	1	1	1	1	1	1
IPR005713	Ribosomal protein S19A/S15e	1	1	1	1	1	1	1	1	1	1	1	1	1	1
IPR005124	Vacuolar (H+)-ATPase G subunit	1	1	1	1	1	1	1	0	1	1	1	1	1	2
IPR003923	Transcription initiation factor TFIID, 23-30kDa subunit	1	1	1	1	1	1	1	1	1	1	1	1	1	1
IPR024738	Transcriptional coactivator Hfi1/Transcriptional adapter 1	1	1	1	1	1	1	1	1	1	1	1	1	1	1
IPR006822	Coatomer, epsilon subunit	1	1	1	1	1	1	1	1	1	1	1	1	1	1
IPR007306	tRNA A64-2'-O-ribosylphosphate transferase	1	1	1	1	1	1	1	1	1	1	1	1	1	1
IPR007268	Rad9/Ddc1	1	1	1	1	1	1	1	1	1	1	1	1	1	1
IPR036867	R3H domain superfamily	1	1	1	1	1	1	1	1	1	1	1	1	1	1
IPR006529	U2 snRNP auxilliary factor, large subunit, splicing factor	1	1	1	1	1	1	1	1	1	1	1	1	1	1
IPR016543	Mitochondria fission 1 protein	1	1	1	1	1	1	1	1	1	1	1	1	1	1
IPR009069	Cysteine alpha-hairpin motif superfamily	1	1	1	1	1	1	1	1	1	1	1	1	1	1
IPR002674	Ribosomal protein L37ae	1	1	1	1	1	1	1	1	1	1	1	1	1	1
IPR007149	Leo1-like protein	1	1	1	1	1	1	1	1	1	1	1	1	1	1
IPR021013	ATPase, vacuolar ER assembly factor, Vma12	1	1	1	1	1	1	1	1	1	1	1	1	1	1
[truncated: 1,045 more rows]

## Sheet: Wood decay gene families
Table S9. The gene content in each wood-decay gene family in the 14 genomes.
Phenotype	Dye decolorization								No decolorization
FamilyID	Bjead	Cerun	Fomfom	Irplac	Pleos	Trasa	Trapub	Trave	Wolco	Phlgi	Echtin	Lenedo	Schco	Exigl	p-value
GH1	2	5	2	2	3	2	2	2	1	2	2	2	3	1	0.166153
GH2	1	1	4	2	2	2	2	2	2	2	1	3	3	6	0.348256
GH3	9	13	8	9	13	9	10	13	9	8	12	10	12	14	0.395409
GH5-5	4	3	2	9	4	4	4	3	2	4	1	4	2	7	0.0692939
GH5-7	2	2	3	2	5	3	2	2	2	2	4	3	1	3	0.365635
GH6	1	1	1	1	2	1	1	1	0	1	1	1	1	1	0.10499
GH7	5	4	4	4	16	3	4	4	0	5	5	4	2	6	0.113627
GH10	4	5	7	6	3	6	5	6	4	4	2	3	4	8	0.00555947
GH11	-	-	-	-	-	-	-	-	-	-	-	-	-	-	NA
GH12	2	2	6	3	2	3	4	5	2	3	2	4	1	2	0.107155
GH27	3	4	3	4	5	2	3	4	3	3	5	5	1	6	0.453431
GH28	2	3	5	3	2	3	4	5	4	5	3	7	1	8	0.293738
GH29	0	2	1	1	0	0	0	0	0	0	3	1	2	3	0.159503
GH35	-	-	-	-	-	-	-	-	-	-	-	-	-	-	NA
GH43	6	6	9	7	8	3	3	3	1	7	5	6	17	23	0.298457
GH51	1	3	1	2	2	1	1	1	4	1	1	2	1	1	0.32865
GH74	2	1	1	2	3	1	1	1	0	2	2	1	1	1	0.266272
GH95	1	1	1	1	1	1	1	1	1	0	1	1	2	1	0.5
GH115	2	1	3	2	1	2	2	2	2	1	2	1	2	2	0.214814
LPMO	26	16	18	16	28	14	15	18	1	15	15	11	22	30	0.0840894
CE1	1	1	2	1	2	3	3	3	0	1	0	1	11	6	0.396105
CE5	0	0	0	0	0	0	0	0	0	0	0	0	2	3	0.18695
CE8	2	2	3	2	2	2	2	2	1	4	4	5	2	4	0.109469
CE12	1	6	3	0	2	0	1	0	0	1	0	2	2	4	0.240659
CE15	2	2	2	2	1	2	2	2	1	1	1	1	2	7	0.0119244
CE16	15	8	15	3	8	5	7	6	5	7	7	8	9	21	0.252373
CBM1	30	23	26	22	41	23	25	29	2	24	24	23	26	49	0.0899193
POD	20	19	17	11	9	11	20	26	1	10	4	5	0	37	0.000362001
DyP	14	5	4	5	4	0	3	2	0	5	0	1	0	10	0.0386628
HTP	3	1	3	2	3	1	1	1	3	3	4	9	1	32	0.095805
MCO	2	17	10	1	11	7	8	10	5	6	15	14	6	12	0.372465
CRO	11	13	23	10	17	9	14	12	4	9	16	7	9	29	0.0515233
CDH	2	2	2	1	1	2	2	2	0	2	2	1	1	1	0.115177

## Sheet: Sig gene family
Table S10. Significant gene families undergo expansion or depletion.
Phenotype			Decolorization								No decolorization
FamilyID	pvalue	Description	T.pubescens	T.versicolor	T.sanguinea	F.fomentarius	B.adusta	I.lacteus	C.unicolor	P.ostreatus	L.endodes	E. tinctorium	S.commune	P.gigantea	W.cocos
IPR000210	0	BTB/POZ domain	2	0	-3	-1	0	21	5	-4	-4	9	9	-4	-5
IPR001338	0	Hydrophobin	0	5	-6	16	7	0	8	11	-3	-15	-6	-4	-15
IPR001499	0	GPCR fungal pheromone mating factor, STE3	0	0	-1	0	-1	-2	7	0	-1	44	-3	0	-2
IPR001810	0	F-box domain	56	80	22	75	164	121	19	17	48	118	307	12	0
IPR002213	0	UDP-glucuronosyl/UDP-glucosyltransferase	-1	4	8	0	4	-2	1	-4	4	-4	1	-2	-3
IPR002893	0	Zinc finger, MYND-type	1	15	-20	-3	19	41	6	-24	-10	-11	60	-17	-35
IPR004242	0	Transposon, En/Spm-like	11	-5	12	-8	7	0	-1	0	1	-12	0	-9	4
IPR004875	0	DDE superfamily endonuclease domain	-4	2	4	-6	1	2	0	-1	-1	-5	5	-4	20
IPR010255	0	Haem peroxidase superfamily	0	5	-4	3	7	-1	9	0	1	-5	-8	-2	-10
IPR010285	0	DNA helicase Pif1-like	-4	1	14	-3	1	5	-2	-5	4	-2	6	-4	0
IPR010730	0	Heterokaryon incompatibility	-3	53	-23	25	0	-2	8	30	-9	-8	-9	-1	0
IPR011009	0	Protein kinase-like domain superfamily	-20	14	20	15	64	-23	57	-16	29	-7	-25	-52	-46
IPR011010	0	DNA breaking-rejoining enzyme, catalytic core	-1	1	2	-6	3	0	1	-4	39	-5	-1	0	-2
IPR011032	0	GroES-like superfamily	0	1	-7	8	-3	19	-8	-13	10	-10	2	-4	6
IPR011333	0	SKP1/BTB/POZ domain superfamily	-1	23	-28	21	17	-11	-13	-17	-17	38	12	-6	-13
IPR012337	0	Ribonuclease H-like superfamily	2	19	5	-34	10	13	-5	5	-17	-38	24	-21	7
IPR013103	0	Reverse transcriptase, RNA-dependent DNA polymerase	26	-2	0	-1	2	0	0	-1	0	-1	1	0	1
IPR013595	0	Peptidase S33 tripeptidyl aminopeptidase-like, C-terminal	2	0	-1	10	13	-2	-2	0	-4	-5	10	0	-4
IPR016197	0	Chromo-like domain superfamily	8	-1	-2	-3	13	-3	-3	12	-5	-5	3	-1	4
IPR021109	0	Aspartic peptidase domain superfamily	-5	12	13	-8	11	5	0	-1	-7	-6	-5	-2	-6
IPR024983	0	CHAT domain	0	0	-1	0	0	16	-1	0	-1	27	-1	-2	-1
IPR025476	0	Helitron helicase-like domain	-7	6	9	-7	7	-1	-5	-1	3	1	2	-2	-2
IPR027417	0	P-loop containing nucleoside triphosphate hydrolase	-1	-10	20	-14	7	41	-12	4	26	-15	-32	-17	34
IPR033433	0	Domain of unknown function DUF5127	0	5	-2	-1	1	0	-2	-3	2	3	0	-2	25
IPR036047	0	F-box-like domain superfamily	-7	3	-21	47	30	22	17	-12	-37	-18	65	-19	-23
IPR036322	0	WD40-repeat-containing domain superfamily	-1	-7	35	-8	74	1	-18	-4	9	0	-10	-33	-10
IPR036396	0	Cytochrome P450 superfamily	1	8	-37	22	28	-4	24	1	-25	1	-25	-31	31
IPR036691	0	Endonuclease/exonuclease/phosphatase superfamily	-11	19	14	-3	5	0	-4	1	1	-7	1	-5	-5
IPR036875	0	Zinc finger, CCHC-type superfamily	6	-7	7	-7	10	-7	2	8	-6	-7	-3	-8	52
IPR040521	0	Kyakuja-Dileera-Zisupton transposase	17	-3	5	-26	28	1	19	7	-13	5	-1	-23	-11
IPR040976	0	Fungal-type protein kinase	-10	1	19	39	84	-14	-9	19	-35	-21	25	-31	-23
IPR041078	0	Plavaka transposase	11	-3	1	-19	11	0	52	-7	14	-9	-4	-6	-12
IPR008928	0.001	Six-hairpin glycosidase superfamily	-2	0	-3	2	-4	13	13	-6	1	17	0	-2	-3
IPR021765	0.001	Mycotoxin biosynthesis protein UstYa-like	-3	2	0	-1	-6	-3	15	4	-1	6	-8	1	6
IPR036188	0.001	FAD/NAD(P)-binding domain superfamily	1	-2	-11	15	-1	4	-10	-5	20	-3	-5	15	-8
IPR036291	0.001	NAD(P)-binding domain superfamily	3	6	-18	2	-15	37	-17	-26	-13	17	25	-18	17
IPR036852	0.001	Peptidase S8/S53 domain superfamily	0	2	0	12	-9	0	-4	0	-1	7	-7	7	0
IPR005103	0.002	Glycoside hydrolase, family 61	-1	2	-1	2	9	0	0	11	-6	-1	5	-1	-14
IPR036770	0.002	Ankyrin repeat-containing domain superfamily	2	0	-5	-3	-2	15	-5	-10	15	1	12	-4	2
IPR012132	0.003	Glucose-methanol-choline oxidoreductase	1	-2	-2	9	13	-1	-2	14	-4	15	-4	-4	-10
IPR043708	0.003	Repeat of unknown function DUF5648	-1	-1	0	5	-1	7	-2	14	0	0	-2	-1	0
IPR011008	0.006	Dimeric alpha-beta barrel	0	3	-2	3	11	5	-2	2	-5	-6	0	0	-11
IPR036812	0.006	NADP-dependent oxidoreductase domain superfamily	-3	11	0	-4	12	0	-2	-9	-5	-4	9	-2	0
IPR005162	0.017	Retrotransposon gag domain	9	0	-1	-1	4	0	1	3	-1	-1	0	0	-1
IPR029063	0.018	S-adenosyl-L-methionine-dependent methyltransferase	-2	0	-1	15	-1	20	-16	-5	10	-1	1	-5	3
IPR000250	0.021	Peptidase G1	0	0	1	1	-1	-1	-1	-1	8	-1	0	15	-1
IPR031646	0.021	Vacuolar protein sorting-associated protein 13, second N-terminal domain	-3	4	3	2	5	0	-2	-3	0	-3	2	0	-1
IPR043502	0.022	DNA/RNA polymerase superfamily	0	4	0	-9	0	-2	8	0	0	-5	10	-2	0
IPR018289	0.032	MULE transposase domain	-3	3	3	-1	0	7	-2	0	-2	-3	2	-1	3
IPR016039	0.034	Thiolase-like	4	-1	-2	2	1	-2	0	-2	2	-2	-2	-2	6
IPR002938	0.037	FAD-binding domain	-1	0	-1	0	-2	4	-5	0	0	1	4	-2	18

[truncated: 1 more sheets: EC number]
